# Supplementary material for: Sex-specific vagal and spinal modulation of swallow and its coordination with breathing
Source: PLoS One. 2020 Jun 11;15(6):e0234194. doi: 10.1371/journal.pone.0234194 (PMC7289368; doi:10.1371/journal.pone.0234194)
Supplement: S1 Data — (XLSX) [file pone.0234194.s001.xlsx]

## Sheet: Swallow Male
						Duration		Amplitude					Analyzed		Normalize						Averaged
	Protocol	Experiment No.	Conditions	resp-phase	swallow No	Swallow On	Swallow Off	MyHy	GeHy	ThAr	ThPh	Costal		Swallow Duration	MyHy	GeHy	ThAr	ThPh	Costal			Resp-Phase	Swallow Duration	MyHy	GeHy	ThAr	ThPh	Costal
Resp Phase	Nebulize	54	2	1	6	696.844	697.078	0.0673056	0.0892138	0.352721				0.23337	61.1046	54.7796	92.5709			54	2		0.266715	68.5923	68.8631	85.9453
0=insp		54	2	1		699.216	699.445	0.0457715	0.0567776	0.318258				0.22862	41.5545	34.863	83.5262				2.1		0.23812	164.795	163.937	146.053
1=E1		54	2	1		828.606	828.83	0.0789568	0.104607	0.341381				0.22385	71.6825	64.2313	89.5948				2.2		0.241333	118.422	101.173	106.556
2=E2		54	2	2		829.063	829.425	0.0451733	0.123242	0.247816				0.36197	41.0114	75.6739	65.0389				2.3
		54	2	1		829.497	829.759	0.110148	0.162859	0.381028				0.26195	100	100	100				2.4		0.1643	131.685	165.642	414.01
		54	2	1		942.665	942.955	0.105963	0.136201	0.323648				0.29053	96.2007	83.6308	84.9408				2.5
		54	2.1	1	5	1059.38	1059.64	0.147503	0.267989	0.492675				0.2572	133.913	164.552	129.302
2 = Control Swallow		54	2.1	2		1130.34	1130.58	0.190175	0.391586	0.494964				0.2476	172.654	240.444	129.902
2.1 = Chest Compression Swallow		54	2.1	2		1130.98	1131.16	0.210249	0.209268	0.64738				0.1762	190.879	128.496	169.904
2.2 = Pre manipulation Swallow		54	2.1	2		1197.86	1198.11	0.224335	0.301257	0.56508				0.2524	203.666	184.98	148.304
2.3 = Post Manipulation Swallow		54	2.1	2		1199.42	1199.67	0.135333	0.164831	0.582409				0.2572	122.865	101.21	152.852
2.4 = CC+Manipulation Swallow		54	2.2	2		1425	1425.24	0.136138	0.150418	0.468814				0.2382	123.596	92.361	123.039
2.5 = Post CC+manipulation Swallow		54	2.2	2		1563.74	1563.96	0.145216	0.200889	0.407894				0.2143	131.837	123.351	107.051
		54	2.2	2		1603.28	1603.55	0.109965	0.143003	0.341316				0.2715	99.834	87.8078	89.5777
		54	2.4	1	1	6877.87	6878.03	0.145048	0.182452	0.456024				0.1643	131.685	165.642	414.01
	Pleural Inj	29	2	2	7	30.5697	30.8769	0.00670557	0.0184883	0.0318045	0.00239984			0.307167	58.2646	67.4593	85.5332	65.7614		29	2		0.417824	66.2077	64.6779	90.6061	75.9604
		29	2	1		32.2702	32.5373	0.00531813	0.0117095	0.0330674	0.00267493			0.267101	46.2092	42.725	88.9296	73.2993			2.1		0.46696	128.522	112.201	121.721	153.087
		29	2	1		97.8747	98.2842	0.00975394	0.0219689	0.032806	0.0033584			0.409554	84.7519	80.1593	88.2267	92.028			2.2		0.391643	62.1834	55.5229	139.299	161.186
		29	2	2		98.9876	99.3972	0.00897348	0.020232	0.0371838	0.00282138			0.409555	77.9704	73.8216	100	77.3124			2.3		0.333033	51.8186	46.6616	85.4922	72.5951
		29	2	1		102.433	103.056	0.00483255	0.0119371	0.0315954	0.00218201			0.62324	41.99	43.5554	84.9709	59.7923			2.4		0.374367	60.3089	55.5865	79.8712	62.6145
		29	2	2		104.686	105.095	0.00624558	0.0123396	0.0367497	0.00231838			0.40956	54.2677	45.0244	98.8325	63.5292			2.5		0.38926	93.4627	81.9824	112.156	100.923
		29	2	2		162.478	162.976	0.0115088	0.0274066	0.0326286	0.00364932			0.49859	100	100	87.7496	100
		29	2.1	1	6	227.166	227.544	0.0161256	0.0280812	0.0391504	0.00382746			0.37809	140.115	102.462	105.289	104.881
		29	2.1	2		229.26	229.783	0.00917627	0.0214462	0.0406172	0.00343239			0.52351	79.7325	78.2519	109.234	94.0555
		29	2.1	2		289.948	290.297	0.0106037	0.0256101	0.0394102	0.0100804	0.0567889		0.34901	92.1355	93.445	105.988	276.227
		29	2.1	2		291.955	292.43	0.00842929	0.0180343	0.0486051	0.00596149			0.47504	73.242	65.803	130.716	163.359
		29	2.1	2		293.603	294.156	0.0081265	0.024933	0.0472333	0.00509574			0.5526	70.6111	90.9743	127.027	139.635
		29	2.1	1		351.238	351.761	0.0362869	0.0663973	0.0565457	0.0051223			0.52351	315.297	242.268	152.071	140.363
		29	2.2	2		414.68	415.019	0.00665162	0.0152746	0.0513975	0.00512329			0.33932	57.7958	55.7334	138.226	140.39
		29	2.2	2		419.042	419.416	0.00528046	0.0114365	0.05282	0.00444333			0.37325	45.8818	41.7292	142.051	121.758
		29	2.2	0		615.33	615.792	0.00953767	0.0189397	0.0511722	0.00807996			0.46236	82.8726	69.1062	137.62	221.41
		29	2.3	2	6	1865.15	1865.55	0.00548558	0.0127879	0.0311713	0.00300338			0.4058	47.6641	46.66	83.8303	82.2998
		29	2.3	2		1865.85	1866.14	0.00515627	0.0165315	0.0370015	0.00298673			0.2877	44.8028	60.3196	99.5099	81.8435
		29	2.3	2		1935.11	1935.46	0.00740976	0.0148994	0.0286079	0.00289051			0.3544	64.3833	54.3642	76.9365	79.2067
		29	2.3	2		1935.81	1936.11	0.00713209	0.0123403	0.0270169	0.00271984			0.3031	61.9706	45.0268	72.6577	74.5301
		29	2.3	2		1993.73	1994.06	0.00615767	0.0115254	0.0357236	0.00227104			0.3287	53.5039	42.0535	96.073	62.2318
		29	2.3	2		1996.67	1996.99	0.00444093	0.00864546	0.0312143	0.00202386			0.3185	38.5871	31.5452	83.9459	55.4585
		29	2.4	2	6	2100.91	2101.22	0.00716464	0.0157056	0.0250935	0.00233675			0.3073	62.2535	57.3059	67.4851	64.0324
		29	2.4	1		2101.75	2102.1	0.00912464	0.0178807	0.0251989	0.00226419			0.3512	79.2839	65.2424	67.7685	62.0443
		29	2.4	2		2102.72	2103.08	0.00763674	0.0182979	0.0295057	0.00209659			0.3658	66.3555	66.7647	79.3511	57.4515
		29	2.4	2		2193.94	2194.25	0.00586278	0.0130337	0.0322339	0.00235556			0.3073	50.9416	47.5569	86.6882	64.5479
		29	2.4	2		2195	2195.47	0.00557674	0.0153392	0.0335477	0.00246276			0.4756	48.4562	55.969	90.2212	67.4856
		29	2.4	2		2254.63	2255.07	0.00627953	0.0111491	0.0326149	0.00219416			0.439	54.5627	40.6804	87.7129	60.1253
		29	2.5	2		2467.9	2468.25	0.0122618	0.020552	0.0403614	0.0038838			0.3439	106.543	74.9894	108.546	106.425
		29	2.5	2		2468.51	2468.89	0.0121837	0.0253697	0.0452135	0.00346245	0.0590512		0.3805	105.864	92.5679	121.595	94.8794
		29	2.5	2		2543.84	2544.31	0.00878092	0.0263435	0.0385558	0.00410083			0.4683	76.2973	96.1211	103.69	112.372
		29	2.5	2		2544.54	2544.94	0.0105019	0.0202064	0.0440407	0.00420578	0.0486876		0.4024	91.2504	73.7282	118.441	115.248
		29	2.5	2		2545.43	2545.78	0.0100539	0.0198712	0.0403468	0.00276224			0.3512	87.3586	72.5053	108.506	75.6919
	Pleural Inj	79	2	2	1	228.378	228.856	2.06657	0.197688	0.409168	0.139306	0.332866		0.47756	100	100	100	100	100	79	2		0.47756	100	100	100	100	100
		79	2.1	2	2	415.783	416.239	0.345685	0.22644	0.527767	0.0678229			0.45572	16.7275	114.544	128.985	48.6863			2.1		0.45572	16.7275	114.544	128.985	48.6863	#DIV/0!
		79	2.2	2		678.342	678.754	0.405733	0.170658	0.459768	0.0673972			0.41261	19.6332	86.3272	112.367	48.3807			2.2		0.456777	12.7649	65.6493	113.14	65.4488
		79	2.2	1		811.816	812.309	0.0476542	0.0681369	0.407949	0.13375			0.49308	2.30596	34.4669	99.7021	96.0116			2.3		0.5547	48.2493	170.886	111.701	51.9312
		79	2.2	1		890.302	890.766	0.337997	0.150547	0.521076	0.0723751			0.46464	16.3555	76.1538	127.35	51.9541			2.4		0.4457	60.3352	175.5	122.342	63.8886
		79	2.3	2	2	2000.71	2001.24	1.24705	0.373981	0.458786	0.0784879			0.531	60.3441	189.178	112.127	56.3421			2.5		0.55945	70.6286	183.438	103.479	65.1152
		79	2.3	1		2007.68	2008.26	0.747158	0.301661	0.455301	0.0661984			0.5784	36.1545	152.595	111.275	47.5202
		79	2.4	1	2	2169.86	2170.32	1.13299	0.324613	0.507122	0.101736			0.4552	54.8246	164.205	123.94	73.0304
		79	2.4	2		2171.3	2171.73	1.36075	0.36927	0.494044	0.0762655			0.4362	65.8459	186.794	120.744	54.7468
		79	2.5	1		2359.07	2359.65	1.53834	0.344243	0.429705	0.0891738			0.5784	74.4394	174.134	105.019	64.013
		79	2.5	2		2423.79	2424.33	1.38084	0.381026	0.417102	0.0922448			0.5405	66.8178	192.742	101.939	66.2175
	Pleural Inj	35	2	1	13	116.714	117.059	0.00492533	0.0192671	0.0372182				0.3444	59.8869	44.7071	74.6543
		35	2	1		117.655	117.873	0.00439949	0.0241089	0.0257247				0.21857	53.4933	55.9419	51.5999			35	2		0.296413	65.7324	62.1651	66.4169
		35	2	1		119.085	119.344	0.00393326	0.0149099	0.0265212				0.2583	47.8244	34.5967	53.1976				2.1		0.318116	90.3654	86.848	109.294
		35	2	1		119.928	120.132	0.0047868	0.0186685	0.0225213				0.20399	58.2026	43.3181	45.1744				2.2		0.26723	71.4574	67.0465	101.277
		35	2	1		120.701	120.92	0.00515778	0.0256971	0.0256585				0.21856	62.7133	59.6271	51.4671				2.3		0.256883	84.179	87.5454	135.142
		35	2	1		122.125	122.364	0.00325428	0.0145865	0.0249469				0.23843	39.5686	33.8462	50.0398				2.4		0.291286	82.2155	103.948	147.045
		35	2	0		124.92	125.192	0.00323479	0.0211856	0.0247251				0.27156	39.3318	49.1587	49.5949				2.5		0.26246	107.162	122.959	145.897
		35	2	1		185.92	186.271	0.0069977	0.03723	0.0378301				0.35103	85.0848	86.3879	75.8815
		35	2	1		187.669	188.046	0.00822438	0.0430963	0.0420949				0.37752	100	100	84.4361
		35	2	2		190.007	190.364	0.00651176	0.0320168	0.0394504				0.35765	79.1763	74.2912	79.1315
		35	2	1		259.425	259.776	0.00611919	0.0342531	0.0393974				0.35103	74.4031	79.4802	79.0253
		35	2	2		260.398	260.703	0.00692342	0.0338706	0.0498541				0.30467	84.1817	78.5928	100
		35	2	2		264.637	264.995	0.00581086	0.029391	0.0345078				0.35766	70.6541	68.1984	69.2176
		35	2.1	0	5	421.33	421.68	0.00868613	0.0425111	0.0623204				0.34927	105.614	98.642	125.006
		35	2.1	0		489.551	489.834	0.00796885	0.0326842	0.0487949				0.28319	96.893	75.8399	97.8754
		35	2.1	0		491.325	491.684	0.00745684	0.0323368	0.0549861				0.3587	90.6676	75.0337	110.294
		35	2.1	0		562.312	562.609	0.00744013	0.0417336	0.051637				0.29735	90.4643	96.8378	103.576
		35	2.1	1		564.473	564.775	0.00560802	0.0378759	0.0546995				0.30207	68.1878	87.8866	109.719
		35	2.2	0		681.883	682.15	0.0060313	0.042914	0.0690793				0.26723	73.3345	99.5769	138.563
		35	2.2	1		756.163	756.464	0.00779401	0.0294595	0.0413738				0.30134	94.7672	68.3573	82.9897
		35	2.2	1		829.129	829.362	0.00380546	0.0143103	0.0410199				0.23312	46.2705	33.2053	82.2798
		35	2.3	2	12	1912.35	1912.58	0.00466277	0.0264718	0.0866257				0.2219	56.6945	61.4247	173.758
		35	2.3	2		1913.03	1913.27	0.00659201	0.0348	0.0716168				0.2399	80.1521	80.7493	143.653
		35	2.3	2		1913.87	1914.42	0.00661703	0.0335274	0.0794213				0.5517	80.4563	77.7964	159.307
		35	2.3	2		1914.61	1914.82	0.00669008	0.0343862	0.0605309				0.204	81.3445	79.7891	121.416
		35	2.3	2		1915.4	1915.57	0.00791395	0.0378308	0.0610953				0.1679	96.2254	87.7818	122.548
		35	2.3	2		1916.65	1916.85	0.00721925	0.041275	0.0604183				0.1979	87.7786	95.7738	121.19
		35	2.3	2		1917.97	1918.18	0.00700373	0.0303884	0.0389				0.2039	85.1581	70.5128	78.0275
		35	2.3	2		1991.47	1991.72	0.00852098	0.0409603	0.0788087				0.2519	103.606	95.0436	158.079
		35	2.3	1		1992.32	1992.56	0.00708404	0.0462109	0.0633381				0.2399	86.1346	107.227	127.047
		35	2.3	2		1993.21	1993.43	0.0076396	0.0516565	0.0696433				0.2219	92.8896	119.863	139.694
		35	2.3	0		2077.69	2077.99	0.0060147	0.029038	0.0800655				0.3058	73.1326	67.3793	160.6
		35	2.3	2		2078.59	2078.87	0.00712029	0.0462014	0.0580254				0.2759	86.5754	107.205	116.39
		35	2.4	0	7	2178.93	2179.25	0.00617797	0.0425492	0.0918398				0.3178	75.1178	98.7304	184.217
		35	2.4	0		2179.87	2180.18	0.00849502	0.0504474	0.0667295				0.3058	103.291	117.057	133.849
		35	2.4	2		2180.69	2180.96	0.00717181	0.0464588	0.0469675				0.2699	87.2019	107.802	94.2098
		35	2.4	1		2251.1	2251.43	0.00526786	0.0388219	0.0877394				0.3299	64.0518	90.0816	175.992
		35	2.4	2		2255.02	2255.29	0.00525359	0.0386506	0.0637369				0.2698	63.8782	89.6841	127.847
		35	2.4	1		2338.24	2338.53	0.00572945	0.0365167	0.0940399				0.2879	69.6642	84.7326	188.63
		35	2.4	2		2339.21	2339.47	0.00923632	0.0601401	0.0621034				0.2579	112.304	139.548	124.57
		35	2.5	2		2416.16	2416.41	0.0110564	0.059905	0.096049				0.2447	134.434	139.003	192.66
		35	2.5	2		2416.91	2417.23	0.00945173	0.049002	0.073853				0.3119	114.923	113.703	148.138
		35	2.5	2		2526.71	2526.97	0.00747395	0.038557	0.0800074		0.0454427		0.2519	90.8755	89.4669	160.483
		35	2.5	1		2603.51	2603.76	0.00775936	0.0598899	0.0623053				0.2519	94.3459	138.967	124.975
		35	2.5	2		2604.23	2604.48	0.00832544	0.0576011	0.0514634				0.2519	101.229	133.657	103.228
	Pleural Inj	34	2	2	15	104.396	104.63	0.058717	0.0371677	0.0953346				0.23432	38.0309	27.9043	90.8891
		34	2	2		105.385	105.769	0.0638343	0.0639221	0.100573				0.38402	41.3453	47.9906	95.8829			34	2		0.380551	54.3859	55.9962	87.307
		34	2	1		106.277	106.667	0.0678817	0.0605593	0.0890563				0.39054	43.9668	45.4659	84.9036				2.1		0.421386	41.8786	38.5693	96.2657
		34	2	2		108.9	109.433	0.0587895	0.0498227	0.100386				0.53373	38.0778	37.4052	95.705				2.2		0.363918	36.9748	46.2491	95.5536
		34	2	2		170.942	171.333	0.0499855	0.0365756	0.0962476				0.39053	32.3755	27.4598	91.7595				2.3		0.28648	21.5253	23.6137	65.9669
		34	2	2		172.661	173.051	0.0818838	0.0809359	0.104891				0.39053	53.0359	60.764	100				2.4		0.23675	23.8091	23.1468	83.9209
		34	2	1		176.768	177.158	0.0764126	0.0593175	0.102054				0.39053	49.4922	44.5336	97.2948				2.5		0.2762	24.4498	25.6879	83.5477
		34	2	2		177.705	178.05	0.110581	0.091777	0.100084				0.34497	71.6231	68.9031	95.417
		34	2	2		178.701	179.13	0.0830743	0.0895305	0.0948188				0.42958	53.807	67.2165	90.3974
		34	2	2		181.252	181.636	0.113347	0.0890059	0.0270693				0.38402	73.4148	66.8227	25.8071
		34	2	2		275.52	275.787	0.134748	0.104794	0.0934139				0.26686	87.2763	78.6762	89.058
		34	2	2		275.976	276.301	0.154393	0.133197	0.0885239				0.32544	100	100	84.3961
		34	2	2		278.709	279.1	0.0717396	0.0680529	0.0920952				0.39053	46.4656	51.0919	87.8008
		34	2	2		280.883	281.332	0.0654037	0.0971296	0.0915266				0.44911	42.3618	72.9217	87.2588
		34	2	2		283.949	284.353	0.0687285	0.0569909	0.097585				0.40355	44.5153	42.7869	93.0346
		34	2.1	2	7	374.526	374.839	0.0772138	0.0612072	0.0883523				0.31242	50.0112	45.9523	84.2324
		34	2.1	2		377.553	377.937	0.04994	0.0378042	0.0862263				0.38402	32.346	28.3821	82.2055
		34	2.1	2		445.968	446.319	0.0426753	0.0434378	0.0947234				0.35148	27.6407	32.6117	90.3064
		34	2.1	2		502.139	502.477	0.0842457	0.0654488	0.0994099				0.33846	54.5658	49.1368	94.7744
		34	2.1	2		510.23	510.627	0.0637375	0.0491787	0.113346				0.39704	41.2826	36.9217	108.06
		34	2.1	2		518.613	518.971	0.0523838	0.0428743	0.104807				0.35799	33.9289	32.1886	99.9196
		34	2.1	2		526.062	526.87	0.0824077	0.0596611	0.119955				0.80829	53.3753	44.7916	114.361
		34	2.2	2		616.193	616.616	0.0301309	0.0254378	0.0922887				0.4228	19.5157	19.0979	87.9853
		34	2.2	1		699.37	699.708	0.0782513	0.0871155	0.113639				0.33736	50.6832	65.4035	108.34
		34	2.2	2		700.353	700.69	0.0636518	0.0776103	0.0893017				0.33736	41.2271	58.2673	85.1375
		34	2.2	1		702.874	703.265	0.0474294	0.0482047	0.0904372				0.39063	30.7199	36.1905	86.2201
		34	2.2	2		771.429	771.761	0.0659695	0.0696437	0.115469				0.33144	42.7283	52.2862	110.085
		34	2.3	2	5	1760.41	1760.69	0.0216254	0.016795	0.0650157				0.2841	14.0067	12.6092	61.984
		34	2.3	2		1761.29	1761.59	0.0326781	0.0315048	0.0613255				0.3019	21.1655	23.6528	58.4659
		34	2.3	2		1862.02	1862.28	0.0266876	0.0325399	0.0722587				0.2604	17.2855	24.4299	68.8893
		34	2.3	2		1862.86	1863.21	0.0404732	0.0317072	0.0550512				0.3492	26.2144	23.8047	52.4842
		34	2.3	1		1940.07	1940.31	0.0447033	0.0447171	0.092316				0.2368	28.9542	33.5722	88.0113
		34	2.4	2	2	2035.65	2035.88	0.0408801	0.0287077	0.0890433				0.2309	26.478	21.5528	84.8912
		34	2.4	2		2116.11	2116.35	0.032639	0.032954	0.0870078				0.2426	21.1402	24.7408	82.9506
		34	2.5	1		2269.77	2270.12	0.050443	0.0488312	0.093822				0.3492	32.6718	36.6608	89.447
		34	2.5	2		2335.71	2335.94	0.0452686	0.0421592	0.0830593				0.2367	29.3203	31.6517	79.1862
		34	2.5	2		2410.91	2411.16	0.0175347	0.0116563	0.086021				0.2427	11.3572	8.75114	82.0099
	Pleural Inj	32	2	2	15	100.597	100.872	0.00825446	0.0254458	0.0937738				0.275	24.5216	35.2426	85.2784
		32	2	2		101.121	101.357	0.0230256	0.0572757	0.0941061				0.23571	68.4022	79.3271	85.5806			32	2		0.287512	66.0179	67.3138	80.9955
2 = Control Swallow		32	2	2		102.164	102.492	0.033662	0.0572863	0.0929487				0.32738	100	79.3417	84.528				2.1		0.301918	75.4533	78.7121	90.2929
2.1 = Banding Swallow		32	2	1		198.004	198.222	0.0222574	0.0518168	0.0995785				0.21826	66.1202	71.7665	90.5572				2.2		0.308049	61.1645	58.2588	81.6542
2.2 = Pre manipulation Swallow		32	2	1		198.383	198.693	0.0241323	0.072202	0.098118				0.30992	71.6898	100	89.229				2.3		0.22132	21.5824	31.6093	49.9887
2.3 = Post Manipulation Swallow		32	2	0		198.877	199.2	0.0242848	0.0630454	0.109962				0.32301	72.143	87.318	100				2.4		0.262708	32.8509	51.8968	54.6957
2.4 = Band/Manipulation Swallow		32	2	1		199.448	199.693	0.0299713	0.0687833	0.0993208				0.24444	89.0359	95.265	90.3229				2.5		0.257183	27.3245	44.281	59.02
2.5 = Post Band/manipulation Swallow		32	2	2		200.291	200.588	0.0249767	0.0597375	0.0986608				0.29683	74.1984	82.7365	89.7226
		32	2	2		287.719	287.972	0.0269685	0.0583008	0.0893983				0.25317	80.1155	80.7468	81.2993
		32	2	2		289.748	290.176	0.0135794	0.0382532	0.0921051				0.42778	40.3403	52.9808	83.7609
		32	2	2		290.748	291.084	0.0218788	0.0461589	0.0825207				0.33611	64.9955	63.9301	75.0448
		32	2	2		291.577	291.83	0.0260639	0.0411843	0.0732289				0.25317	77.4282	57.0404	66.5947
		32	2	2		292.337	292.612	0.0199806	0.0300581	0.0671564				0.275	59.3564	41.6306	61.0724
		32	2	2		293.092	293.363	0.0172023	0.0291348	0.0768635				0.27063	51.1031	40.3518	69.9001
		32	2	2		293.943	294.209	0.0171063	0.0303458	0.0682226				0.26627	50.8178	42.0291	62.042
		32	2.1	2	18	440.954	441.242	0.0321725	0.0743551	0.104307				0.28809	95.575	102.982	94.8573
		32	2.1	2		441.338	441.644	0.0387721	0.0742351	0.11221	0.032254			0.30556	115.181	102.816	102.044
		32	2.1	2		441.91	442.159	0.0255668	0.0632337	0.110992				0.2488	75.9514	87.5789	100.936
		32	2.1	2		442.565	442.822	0.0284401	0.062309	0.111897				0.25754	84.4873	86.2981	101.76
		32	2.1	2		443.333	443.595	0.029339	0.0637538	0.105225				0.26191	87.1574	88.2992	95.6923
		32	2.1	2		444.656	444.97	0.0287695	0.0398244	0.103281				0.31428	85.4658	55.1568	93.9246
		32	2.1	2		445.437	445.743	0.0222757	0.0515973	0.0932746				0.30556	66.1744	71.4624	84.8245
		32	2.1	2		446.21	446.506	0.0215315	0.0483578	0.0884601				0.29682	63.9637	66.9757	80.4461
		32	2.1	2		525.261	525.549	0.0260591	0.0755269	0.105506				0.2881	77.4138	104.605	95.9474
		32	2.1	2		525.754	525.981	0.0267883	0.0765329	0.110707	0.0473246			0.22699	79.5803	105.998	100.677
		32	2.1	2		526.837	527.173	0.0221994	0.0619089	0.0985553				0.33611	65.9478	85.744	89.6268
		32	2.1	2		527.618	527.862	0.0303332	0.0701271	0.110242				0.24445	90.111	97.1263	100.255
		32	2.1	2		528.862	529.181	0.0184388	0.0406639	0.104728				0.31865	54.7761	56.3197	95.24
		32	2.1	1		530.215	530.547	0.0208116	0.0427201	0.0872071				0.33174	61.8252	59.1674	79.3067
		32	2.1	0		597.302	597.647	0.0246175	0.046314	0.0914327				0.34484	73.1314	64.145	83.1494
		32	2.1	2		598.092	598.467	0.0210815	0.052364	0.0872988				0.3754	62.6268	72.5243	79.39
		32	2.1	2		598.878	599.209	0.0225914	0.0445729	0.0832803				0.33175	67.1123	61.7335	75.7356
		32	2.1	2		600.261	600.619	0.0173962	0.0345737	0.078578				0.35793	51.679	47.8846	71.4592
		32	2.2	2		746.748	746.971	0.0199073	0.0491672	0.0809001				0.22262	59.1388	68.0967	73.571
		32	2.2	2		747.259	747.534	0.0296064	0.0641549	0.0962874				0.275	87.9518	88.8547	87.5643
		32	2.2	2		747.905	748.254	0.028613	0.0453822	0.0883106				0.34921	85.0009	62.8545	80.3102
		32	2.2	2		749.485	749.843	0.0155718	0.0411809	0.0949031				0.35794	46.2593	57.0357	86.3054
		32	2.2	2		752.554	752.877	0.0124408	0.0241949	0.0781051				0.32302	36.9579	33.51	71.0292
		32	2.2	2		844.696	845.01	0.0239973	0.0408915	0.0804023				0.31428	71.289	56.6349	73.1183
		32	2.2	2		845.377	845.691	0.0226907	0.0512911	0.0980876				0.31428	67.4075	71.0383	89.2014
		32	2.2	2		846.184	846.503	0.0203327	0.0343592	0.0994288				0.31865	60.4026	47.5876	90.4211
		32	2.2	2		847.11	847.394	0.0175208	0.037309	0.0790811				0.28373	52.0491	51.6731	71.9168
		32	2.2	2		946.895	947.209	0.0215628	0.047733	0.10018				0.31428	64.0567	66.1103	91.1044
		32	2.2	2		947.48	947.781	0.0233091	0.0517597	0.10259				0.30119	69.2445	71.6873	93.2961
		32	2.2	2		948.205	948.484	0.0243307	0.0513068	0.0944363				0.27936	72.2793	71.06	85.8809
		32	2.2	2		950.575	950.928	0.0144916	0.0242304	0.0874565				0.35357	43.0502	33.5592	79.5334
		32	2.2	2		953.303	953.609	0.0138741	0.0259352	0.0768698				0.30555	41.2159	35.9203	69.9059
		32	2.3	0	10	645.637	645.853	0.00745511	0.0249985	0.0610113				0.21613	22.1469	34.623	55.484
		32	2.3	1		646.423	646.627	0.00721078	0.0254574	0.0488466				0.20317	21.4211	35.2585	44.4214
		32	2.3	1		648.04	648.23	0.00653525	0.0185084	0.0428869				0.1902	19.4143	25.6341	39.0016
		32	2.3	1		731.156	731.346	0.0103327	0.0291851	0.0556672				0.19019	30.6955	40.4215	50.6241
		32	2.3	1		731.753	731.969	0.00828339	0.030871	0.0652066				0.21614	24.6075	42.7564	59.2992
		32	2.3	1		733.296	733.555	0.00684166	0.0249751	0.066935				0.25936	20.3246	34.5906	60.871
		32	2.3	2		734.217	734.411	0.00759065	0.024335	0.047031				0.19452	22.5496	33.7041	42.7703
		32	2.3	2		737.64	737.852	0.00566087	0.0168184	0.0518023				0.21181	16.8168	23.2936	47.1093
		32	2.3	2		816.857	817.108	0.00609422	0.0166953	0.0575675				0.25071	18.1041	23.1231	52.3522
		32	2.3	2		820.436	820.717	0.0066462	0.0163817	0.0527314				0.28097	19.7439	22.6887	47.9542
		32	2.4	1	9	930.742	930.962	0.0127985	0.0484946	0.0510155				0.22046	38.0206	67.1651	46.3938
		32	2.4	1		931.377	931.589	0.0130892	0.0368919	0.0686275				0.21181	38.8843	51.0953	62.4103
		32	2.4	0		932.117	932.389	0.0114834	0.0356328	0.0632726				0.27232	34.1138	49.3516	57.5404
		32	2.4	2		933.003	933.228	0.0105998	0.0328927	0.0588914				0.22478	31.4889	45.5565	53.5561
		32	2.4	0		1000.13	1000.49	0.0097159	0.0264963	0.0654522				0.3545	28.8631	36.6974	59.5226
		32	2.4	0		1000.89	1001.24	0.0113024	0.04154	0.0492164				0.3501	33.576	57.533	44.7576
		32	2.4	2		1066.24	1066.48	0.0122837	0.0411049	0.0593441				0.242	36.4913	56.9303	53.9679
		32	2.4	1		1066.95	1067.17	0.00968055	0.0406573	0.0677377				0.2247	28.7581	56.3104	61.601
		32	2.4	2		1067.78	1068.04	0.00857106	0.0335241	0.0577426				0.2637	25.4621	46.431	52.5114
		32	2.5	2		1168.97	1169.23	0.00911966	0.0423099	0.0693472				0.255	27.0918	58.5993	63.0647
		32	2.5	2		1169.79	1170.06	0.0112747	0.0305828	0.0671703				0.2767	33.4939	42.3572	61.085
		32	2.5	1		1233.26	1233.54	0.00861132	0.0309983	0.0627208				0.2809	25.5817	42.9328	57.0386
		32	2.5	2		1234.18	1234.42	0.00841493	0.0312144	0.0595253				0.242	24.9983	43.232	54.1326
		32	2.5	1		1239.61	1239.88	0.00562061	0.0191052	0.0561815				0.2724	16.6972	26.4608	51.0918
		32	2.5	2		1304.88	1305.1	0.0121466	0.0376199	0.0744519				0.2161	36.0841	52.1037	67.707
	Pleural Inj	33	2	2	4	87.7949	88.109		0.00673563	0.0401246	0.00281139	0.121663		0.314107		10.9312	98.631	100	98.7438
		33	2	2		88.4353	88.7005		0.00558188	0.0223567	0.0019308	0.123211		0.265155		9.05878	54.9554	68.6776	100	33	2		0.249858	56.9505	41.8567	86.7719	88.1814	99.3719
		33	2	2		233.394	233.581	0.00234416	0.0292298	0.0380378	0.00274028			0.18765	13.9009	47.4367	93.5013	97.4706			2.1
		33	2	2		233.598	233.83	0.0168633	0.0616185	0.0406816	0.00243403			0.23252	100	100	100	86.5776			2.2		0.353893	9.93941	16.1183	87.9359	90.9956
		33	2.2	1		619.741	620.077	0.00167612	0.0203654	0.0289868	0.00224464			0.3362	9.93941	33.0508	71.253	79.8409			2.3		0.223586	12.0646	57.734	67.1905	84.0226
		33	2.2	0		664.057	664.428		0.00556475	0.0535082	0.00311993			0.37159		9.03096	131.529	110.975			2.4		0.2342	29.1242	78.6068	90.7375	125.78	100.873
		33	2.2	0		664.694	665.048		0.00386542	0.0248261	0.00231016			0.35389		6.27315	61.0254	82.1715			2.5		0.36495	3.95119	8.27825	106.605	109.289	81.5868
		33	2.3	2	7	1465.94	1466.14	0.00221447	0.0466041	0.0337027	0.00225453			0.1987	13.1319	75.6332	82.8452	80.1928
		33	2.3	2		1467.36	1467.56	0.00258107	0.0502605	0.0268277	0.0025149			0.1987	15.3058	81.5672	65.9455	89.4538
		33	2.3	2		1652.94	1653.14	0.00158818	0.0273155	0.0233486	0.00190413			0.1946	9.41797	44.3301	57.3935	67.7291
		33	2.3	2		1658.86	1659.09	0.00127725	0.0248385	0.0250407	0.00175947			0.2311	7.57414	40.3102	61.553	62.5835
		33	2.3	2		1716.43	1716.79	0.000657604	0.00481661	0.0329659	0.00220937			0.3609	3.89961	7.81682	81.034	78.5864
		33	2.3	2		1784.16	1784.35	0.00305775	0.0520712	0.0275646	0.00344667			0.1865	18.1325	84.5058	67.757	122.597
		33	2.3	2		1786.26	1786.46	0.00286512	0.0431171	0.0218887	0.00244636			0.1946	16.9902	69.9743	53.8049	87.0162
		33	2.4	1	8	1912.56	1912.76	0.0067731	0.0596652	0.037254	0.00385199			0.2027	40.1647	96.83	91.5747	137.014
		33	2.4	1		1913.05	1913.27	0.00468294	0.0534259	0.0306706	0.00314703			0.2231	27.77	86.7043	75.3918	111.938
		33	2.4	2		1975.42	1975.83	0.000941332	0.00543716	0.0524311	0.00356582	0.124212		0.4177	5.58213	8.8239	128.882	126.835	100.812
		33	2.4	2		1976.13	1976.42	0.00071106	0.00518699	0.0453022	0.00323635	0.124361		0.296	4.21661	8.4179	111.358	115.116	100.933
		33	2.4	2		2059.16	2059.34	0.00713116	0.0715874	0.0349272	0.00364969			0.1785	42.288	116.178	85.8551	129.818
		33	2.4	1		2059.7	2059.93	0.00601048	0.0666917	0.0350105	0.00465014			0.2312	35.6423	108.233	86.0598	165.404
		33	2.4	1		2060.29	2060.43	0.00641188	0.0633388	0.0320909	0.00317455			0.1419	38.0226	102.792	78.8832	112.918
		33	2.4	2		2060.92	2061.1	0.00662855	0.0621574	0.0276211	0.00301369			0.1825	39.3075	100.875	67.8958	107.196
		33	2.5			2210.5	2210.85	0.000677215	0.00435387	0.0417771	0.00295362	0.0976118		0.3487	4.01591	7.06584	102.693	105.059	79.2231
		33	2.5			2278.71	2279.09	0.00065539	0.005848	0.0449604	0.00319147	0.103436		0.3812	3.88648	9.49066	110.518	113.519	83.9505
	Pleural Inj	30	2	2	16	193.543	193.771	0.00213888	0.0221696	0.0063263	0.0109267			0.22746	59.5883	53.0447	69.5083	44.3217
		30	2	2		196.916	197.244	0.00136055	0.0107981	0.00797887	0.0181221			0.32733	37.9043	25.8365	87.6654	73.5082
		30	2	2		198.32	198.636	0.00162555	0.0160388	0.00821968	0.0162393			0.31623	45.2871	38.3757	90.3112	65.8712
		30	2	2		199.651	199.973	0.00173999	0.0188833	0.00879639	0.0178617			0.32177	48.4755	45.1817	96.6476	72.4518
		30	2	2		200.744	201.055	0.0016711	0.0109347	0.00787621	0.0171794			0.31068	46.5563	26.1632	86.5375	69.6844
		30	2	2		201.915	202.22	0.00184555	0.0134775	0.0091015	0.0190391			0.30513	51.4162	32.2473	100	77.2278
		30	2	2		203.024	203.341	0.00229944	0.0235866	0.00881299	0.0203801			0.31623	64.0613	56.4352	96.83	82.6673
		30	2	2		204.128	204.434	0.00196888	0.0209143	0.00792799	0.0162554			0.30513	54.8522	50.0412	87.1063	65.9362
		30	2	2		298.642	298.947	0.00331665	0.0417941	0.00607193	0.0105627			0.30514	92.4006	100	66.7134	42.845
		30	2	2		299.48	299.746	0.00334777	0.0278452	0.00675545	0.0140499			0.2663	93.2673	66.6247	74.2234	56.9902		30	2		0.312068	65.3217	50.4084	85.6109	75.0982
		30	2	2		300.645	300.955	0.00315054	0.0181668	0.00745866	0.0181318			0.31068	87.7728	43.4672	81.9498	73.5475			2.1		0.332873	92.8855	76.6924	84.811	77.0285
		30	2	2		302.537	302.892	0.00162166	0.0140064	0.00838393	0.0233424			0.35506	45.1788	33.5129	92.1159	94.6829			2.2		0.333984	96.6352	78.6282	94.554	65.114
		30	2	2		305.582	305.921	0.00173166	0.0127915	0.00848612	0.0246532			0.33842	48.2433	30.606	93.2387	100			2.3		0.308833	46.7781	29.2434	48.2225	41.8208
		30	2	2		372.418	372.739	0.00325277	0.0307299	0.00744346	0.0229768			0.32178	90.6206	73.5268	81.7828	93.2002			2.4		0.3107	50.7042	40.596	36.8928	40.4782
		30	2	2		373.877	374.226	0.00358943	0.0284231	0.00699388	0.0245157			0.34952	100	68.0074	76.8431	99.4423			2.5		0.276	67.5012	74.1272	32.8501	32.4398
		30	2	2		375.02	375.336	0.00285443	0.026524	0.00803677	0.0219894			0.31623	79.5233	63.4634	88.3016	89.195
		30	2.1	2	6	540.241	540.551	0.00394721	0.0378115	0.00758569	0.0177894			0.31068	109.967	90.4707	83.3454	72.1586
		30	2.1	2		540.829	541.162	0.00372165	0.0311431	0.00807727	0.0221109			0.33287	103.684	74.5155	88.7466	89.6877
		30	2.1	2		541.894	542.266	0.0025011	0.0262841	0.00887065	0.0245373			0.37171	69.6796	62.8895	97.4636	99.53
		30	2.1	2		543.897	544.263	0.00212277	0.0201496	0.00927801	0.0268974			0.36616	59.1395	48.2116	101.939	109.103
		30	2.1	2		625.018	625.29	0.00378054	0.0388364	0.00479435	0.00892767			0.27185	105.324	92.923	52.6764	36.213
		30	2.1	2		685.007	685.351	0.0039311	0.0380928	0.0077085	0.0136773			0.34397	109.519	91.1438	84.6948	55.4788
		30	2.2	2		795.853	796.147	0.00386276	0.0395227	0.00613642	0.00963264			0.29404	107.615	94.5652	67.422	39.0726
		30	2.2	2		796.441	796.802	0.00339499	0.0393773	0.00830344	0.0151405			0.36062	94.5829	94.2174	91.2316	61.4141
		30	2.2	2		870.023	870.378	0.00413776	0.0381604	0.00910506	0.0143968			0.35506	115.276	91.3055	100.039	58.3973
		30	2.2	2		873.596	873.934	0.00191444	0.0121267	0.0127357	0.0248991			0.33842	53.3354	29.0154	139.93	100.998
		30	2.2	2		957.996	958.317	0.00403332	0.0351227	0.00674853	0.0161943			0.32178	112.367	84.0375	74.1474	65.6883
		30	2.3	1	3	2155	2155.33	0.00125166	0.0114151	0.00416058	0.0102579			0.3274	34.8708	27.3127	45.7132	41.6087
		30	2.3	1		2157.01	2157.34	0.00192333	0.0113009	0.00444615	0.0106763			0.3328	53.583	27.0395	48.8508	43.306
		30	2.3	2		2158.18	2158.44	0.00186222	0.0139501	0.00456018	0.00999631			0.2663	51.8805	33.3781	50.1035	40.5477
		30	2.4	2	1	2328.08	2328.39	0.00181999	0.0169667	0.0033578	0.00997917			0.3107	50.7042	40.596	36.8928	40.4782
		30	2.5	2		2651.84	2652.09	0.00341165	0.0350117	0.00216548	0.00680306			0.2497	95.0472	83.7718	23.7926	27.5951
		30	2.5	2		2652.36	2652.58	0.00272666	0.0385185	0.00253205	0.00768987			0.2164	75.9635	92.1625	27.8202	31.1922
		30	2.5	2		2653.61	2653.94	0.00244444	0.0267541	0.00407444	0.011034			0.3217	68.1009	64.0141	44.7666	44.757
		30	2.5	2		2723.86	2724.18	0.0020111	0.0297182	0.00272656	0.00831809			0.3218	56.0285	71.1062	29.9573	33.7404
		30	2.5	2		2725.05	2725.3	0.00250944	0.0289324	0.00262634	0.00494785			0.2441	69.9118	69.2261	28.8561	20.0698
	Pleural Inj	31	2	2	4	77.7997	78.3623	0.0263431	0.0235801	0.00904635				0.562562	89.3659	72.1708	76.4144
		31	2	2		84.2052	84.5888	0.0253474	0.0286676	0.00765911				0.383565	85.9882	87.7421	64.6963
		31	2	2		141.395	141.689	0.0275934	0.0326726	0.0118386				0.29406	93.6074	100	100
		31	2	2		142.239	142.507	0.0294778	0.0294364	0.0117362				0.2685	100	90.0952	99.1352
		31	2.1	1	6	416.666	416.935	0.0262524	0.0304533	0.0119668		0.0924492		0.2685	89.0583	93.2076	101.084
		31	2.1	2		419.837	420.118	0.0161372	0.0202102	0.0097705				0.28128	54.7437	61.8566	82.5312
		31	2.1	2		477.653	477.915	0.0275886	0.0376992	0.0117706				0.2621	93.5912	115.385	99.4263
		31	2.1	2		479.897	480.166	0.0231026	0.0302315	0.00807248				0.2685	78.3729	92.5288	68.188
		31	2.1	2		541.933	542.227	0.0374439	0.0330681	0.0126242				0.29386	127.024	101.21	106.636
		31	2.1	2		542.783	543.115	0.0308375	0.0381654	0.0124014				0.33219	104.613	116.812	104.754			31	2		0.377172	92.2404	87.502	85.0615
		31	2.2	2		632.711	633.069	0.0636213	0.0510527	0.0130842				0.35775	215.828	156.255	110.522				2.1		0.284405	91.2338	96.8333	93.77
		31	2.2	2		637.847	638.065	0.0216967	0.025694	0.00961177				0.21721	73.6036	78.6407	81.1904				2.2		0.28748	144.716	117.448	95.8563
		31	2.3	2	4	1684.23	1684.5	0.0235087	0.0296149	0.00800887				0.2619	79.7503	90.6413	67.6508				2.3		0.214	42.6234	56.7272	60.8113
		31	2.3	2		1761.69	1761.9	0.00958742	0.0143613	0.00771942				0.2108	32.5242	43.9552	65.2058				2.4		0.23	105.692	94.6668	74.886
		31	2.3	2		1762.56	1762.74	0.00880837	0.015423	0.00726129				0.1789	29.8813	47.2048	61.336				2.5		0.2651	63.8808	76.6512	73.3372
		31	2.3	2		1763.58	1763.79	0.00835335	0.0147378	0.00580711				0.2044	28.3378	45.1076	49.0525
		31	2.4	2	1	1914.72	1914.95	0.0311557	0.0309301	0.00886542				0.23	105.692	94.6668	74.886
		31	2.5	2		2190.15	2190.41	0.0146634	0.0199732	0.00897711				0.2619	49.7437	61.1315	75.8294
		31	2.5	2		2191.06	2191.29	0.0145047	0.0197328	0.00725692				0.2363	49.2054	60.3956	61.299
		31	2.5	1		2257.83	2258.11	0.0331045	0.0320903	0.00870166				0.2747	112.303	98.2178	73.5027
		31	2.5	2		2258.7	2258.91	0.0249448	0.0284594	0.008881				0.2172	84.6222	87.1047	75.0177
		31	2.5	2		2320.73	2321.04	0.0102971	0.02318	0.0108009				0.313	34.9317	70.9464	91.2348
		31	2.5	2		2321.72	2322.01	0.0154696	0.026828	0.00747482				0.2875	52.4786	82.1116	63.1396
	Nebulize	55	2	1	3	384.803	384.936	0.153687	0.32195	0.625392				0.13246	48.2063	88.4707	96.5271
		55	2	2		386.899	387.071	0.0678407	0.328271	0.639903				0.17142	21.2793	90.2079	98.7669
		55	2	1		449.076	449.318	0.318811	0.363905	0.647892				0.24154	100	100	100
		55	2.1	2	7	573.052	573.286	0.0790801	0.404924	0.69435				0.23375	24.8047	111.272	107.171
		55	2.1	2		573.57	573.858	0.0716654	0.562483	0.704741	0.185211			0.28829	22.4789	154.568	108.774
		55	2.1	2		574.38	574.602	0.0739747	0.449741	0.728247				0.22206	23.2033	123.588	112.402
		55	2.1	1		632.572	632.829	0.338162	0.524205	0.744626				0.25713	106.07	144.05	114.93
		55	2.1	2		633.405	633.674	0.179032	0.535033	0.842266				0.26881	56.156	147.025	130.001
		55	2.1	0		698.146	698.403	0.324827	0.481411	0.853457				0.25712	101.887	132.29	131.728
		55	2.1	1		698.765	699.038	0.246846	0.480107	0.7335				0.27271	77.4272	131.932	113.213
		55	2.2	1		855.002	855.252	0.341193	0.445122	0.71263				0.24933	107.02	122.318	109.992			55	2		0.181807	56.4952	92.8929	98.4313
		55	2.2	1		918.932	919.174	0.0787227	0.353756	0.545304				0.24154	24.6926	97.211	84.1659				2.1		0.257124	58.861	134.961	116.889
		55	2.2	1		980.349	980.61	0.0437552	0.296255	0.660358				0.26102	13.7245	81.4098	101.924				2.2		0.25063	48.4792	100.313	98.694
		55	2.3	2	3	3173.17	3173.31	0.0568989	0.431401	0.451828				0.1363	17.8472	118.548	69.7381				2.3		0.167533	24.4943	103.758	79.6867
		55	2.3	1		3173.92	3174.13	0.094563	0.348667	0.454312				0.2026	29.6612	95.8126	70.1216				2.4
		55	2.3	2		3329.48	3329.65	0.0828093	0.352669	0.642712				0.1637	25.9744	96.9123	99.2004				2.5		0.222	10.6252	46.869	90.29
		55	2.5	1		3819.36	3819.58	0.0338743	0.170559	0.584982				0.222	10.6252	46.869	90.29
	Nebulize	53	2	2	7	70.1594	70.4286	0.0705545	0.0918299	0.478087	0.143048			0.269114	63.0088	70.1937	100
		53	2	1		70.9094	71.1653	0.111976	0.130824	0.458638	0.122309			0.25588	100	100	95.9318	100
		53	2	1		71.6506	71.8888	0.107869	0.106847	0.45067	0.108948			0.238232	96.3326	81.6727	94.2653	85.502
		53	2	0		199.974	200.283	0.109794	0.0669338	0.452957	0.122279			0.30882	98.0517	51.1634	94.7436	76.1617
		53	2	1		200.839	201.064	0.0992103	0.126986	0.442706	0.117781			0.225	88.5999	97.0669	92.5994	85.4815
		53	2	1		285.808	286.055	0.0837143	0.0750332	0.345563	0.104134			0.24706	74.7612	57.3545	72.2803	82.3365
		53	2	1		287.057	287.264	0.0966048	0.0588142	0.377094	0.103411			0.20735	86.2731	44.9569	78.8756	72.7967
		53	2.1	0	4	385.963	386.214	0.0882834	0.083168	0.688663	0.268386			0.25147	78.8417	63.5727	144.046	72.2909
		53	2.1	2		450.921	451.19	0.134878	0.108696	0.707129	0.265444	0.253828		0.26912	120.453	83.086	147.908	187.619
		53	2.1	1		451.684	451.945	0.139866	0.087509	0.559766	0.194347			0.26029	124.908	66.8909	117.084	185.563
		53	2.1	1		516.029	516.285	0.114645	0.0955547	0.715948	0.219828			0.25588	102.384	73.0409	149.753	135.861		53	2		0.250208	86.7182	71.7726	89.8137	82.0813
		53	2.2	2		622.934	623.176	0.11641	0.111221	0.374076	0.107796			0.24265	103.96	85.0161	78.2442	153.675			2.1		0.25919	106.647	71.6476	139.698	165.68
		53	2.2	1		623.591	623.807	0.129176	0.11139	0.387812	0.107168			0.21617	115.361	85.1454	81.1175	75.3567			2.2		0.241384	105.665	83.6564	84.324	77.6743
		53	2.2	1		624.791	625.056	0.110642	0.075711	0.565625	0.123623			0.2647	98.8092	57.8726	118.31	74.9177			2.3		0.2479	165.778	132.925	101.793	166.352
		53	2.2	2		693.093	693.3	0.124916	0.0994866	0.299257	0.101604			0.20735	111.556	76.0464	62.5947	86.4207			2.4		0.2237	153.577	119.024	149.106	238.421
		53	2.2	2		693.618	693.852	0.134249	0.133243	0.377578	0.105393			0.23382	119.891	101.849	78.9767	71.0278			2.5		0.236	139.782	90.7211	97.3444	138.48
		53	2.2	2		694.262	694.514	0.123742	0.157468	0.383582	0.0947793			0.25147	110.508	120.367	80.2326	73.6766
		53	2.2	2		762.675	762.948	0.0890966	0.0775765	0.434065	0.137417			0.27353	79.5679	59.2986	90.7921	66.257
		53	2.3	2	7	3289.78	3290.01	0.196049	0.189439	0.448919	0.20083			0.2338	175.081	144.805	93.8989	96.0636
		53	2.3	1		3290.45	3290.69	0.239291	0.167273	0.473208	0.264534			0.24	213.7	127.861	98.9793	140.393
		53	2.3	1		3355.51	3355.76	0.159842	0.140322	0.506724	0.260039			0.2426	142.747	107.26	105.99	184.927
		53	2.3	1		3356.21	3356.45	0.160619	0.133368	0.439493	0.192493			0.2338	143.441	101.945	91.9273	181.784
		53	2.3	1		3423.22	3423.47	0.167169	0.173468	0.50286	0.198782			0.2514	149.29	132.597	105.182	134.566
		53	2.3	1		3423.95	3424.23	0.195313	0.228478	0.471506	0.258843			0.2867	174.425	174.646	98.6234	138.962
		53	2.3	2		3424.73	3424.98	0.181136	0.18493	0.5639	0.290222			0.247	161.764	141.359	117.949	180.949
		53	2.4	2	4	3550.91	3551.11	0.186416	0.170581	0.783103	0.325183			0.1985	166.479	130.39	163.799	202.884
		53	2.4	2		3552.05	3552.28	0.179235	0.181535	0.866758	0.378054			0.2374	160.066	138.763	181.297	227.324
		53	2.4	2		3632.41	3632.63	0.151222	0.121901	0.458279	0.29852			0.225	135.049	93.1797	95.8568	264.285
		53	2.4	2		3712.72	3712.95	0.171002	0.14883	0.743286	0.362465			0.2339	152.714	113.764	155.471	208.686
		53	2.5	2		3857.05	3857.3	0.161271	0.0892066	0.508873	0.205044			0.2426	144.023	68.1885	106.439	253.387
		53	2.5	2		3951.49	3951.72	0.151773	0.148162	0.421909	0.191141			0.2294	135.541	113.254	88.2494	143.339
																		133.621
	Nebulize	52	2	2	9	547.359	547.574	0.0372853	0.173431	0.683822	0.160126			0.21477	11.191	77.4353	69.474
		52	2	1		548.7	548.915	0.333171	0.151073	0.282471	0.148219			0.21478	100	67.4527	28.6981	53.4323
		52	2	2		550.353	550.614	0.038616	0.180409	0.528957	0.142307			0.26033	11.5904	80.5509	53.7403	49.4591
		52	2	2		551.356	551.609	0.0398414	0.148288	0.451904	0.13681			0.25382	11.9582	66.2091	45.9119	47.4864
		52	2	2		620.794	620.996	0.065503	0.223969	0.984285	0.298804			0.20176	19.6604	100	100	45.6522
		52	2	2		621.471	621.647	0.0620191	0.176802	0.729499	0.174125			0.17573	18.6148	78.94	74.1146	99.7079
		52	2	2		689.348	689.569	0.0947606	0.131365	0.928415	0.299679	0.248156		0.22129	28.442	58.6533	94.3238	58.1039
		52	2	2		693.5	693.838	0.160071	0.146174	0.554792	0.248379			0.33844	48.0448	65.2652	56.365	100	100
		52	2	2		696.259	696.559	0.0304625	0.178021	0.498548	0.121132			0.29939	9.14319	79.4846	50.6507	82.8815
		52	2.1	2	9	805.855	806.076	0.08261	0.202874	1.10948	0.298291			0.22128	24.7951	90.5813	112.719	40.4206
		52	2.1	2		806.493	806.708	0.311053	0.224292	0.865785	0.430261			0.21478	93.3612	100.144	87.9608	99.5368		52	2		0.242257	28.7383	74.8879	63.6976	64.1271	100
2 = Control Swallow		52	2.1	1		810.684	810.99	0.061322	0.14769	0.738129	0.26618			0.30589	18.4056	65.9419	74.9914	143.574			2.1		0.246597	41.4399	95.2688	100.057	108.637
2.1 = Banding Swallow		52	2.1	2		877.207	877.461	0.332045	0.260057	1.03909	0.527206			0.25383	99.6619	116.113	105.568	88.8215			2.2		0.19888	28.3674	93.1954	109.368	97.4736
2.2 = Pre manipulation Swallow		52	2.1	2		877.903	878.099	0.184294	0.237192	1.29259	0.348761			0.19526	55.3152	105.904	131.322	175.923			2.3		0.170257	9.84928	76.3788	53.8245	56.11
2.3 = Post Manipulation Swallow		52	2.1	2		880.194	880.474	0.0649718	0.238478	1.17897	0.447141			0.27987	19.501	106.478	119.78	116.378			2.4		0.172967	10.7913	79.5765	82.0864	51.3794
2.4 = Band/Manipulation Swallow		52	2.1	2		882.179	882.427	0.0756462	0.214001	1.00128	0.191489			0.24732	22.7049	95.5493	101.726	149.206			2.5		0.1622	7.93221	89.3031	102.862	58.4147
2.5 = Post Band/manipulation Swallow		52	2.1	2		885.473	885.746	0.0643205	0.202224	0.908203	0.181316			0.27335	19.3055	90.2909	92.2703	63.898
		52	2.1	2		947.739	947.967	0.0663298	0.193549	0.730116	0.239412			0.22779	19.9086	86.4176	74.1773	60.5035
		52	2.2	2		1084.19	1084.39	0.171315	0.241517	1.37403	0.242385			0.1953	51.4195	107.835	139.597	79.8894
		52	2.2	2		1084.77	1084.96	0.087807	0.276255	1.09323	0.320631			0.1952	26.3549	123.345	111.069	80.8813
		52	2.2	2		1163.47	1163.69	0.0607669	0.181154	0.872357	0.302039			0.2213	18.2389	80.8835	88.6285	106.991
		52	2.2	2		1164	1164.18	0.0990303	0.13826	0.906566	0.241978			0.1822	29.7235	61.7316	92.104	100.787
		52	2.2	2		1223.63	1223.83	0.0536412	0.20646	1.1363	0.353509			0.2004	16.1002	92.1822	115.444	80.7456
		52	2.3	1	4	736.318	736.472	0.0264802	0.139902	0.460635	0.204485			0.15404	7.94793	62.465	46.799	117.962
		52	2.3	1		807.654	807.828	0.0251083	0.16721	0.478442	0.146144			0.17431	7.53616	74.6577	48.6081	68.2346
		52	2.3	1		877.88	878.062	0.0269292	0.16574	0.547593	0.14203			0.18242	8.0827	74.0013	55.6336	48.7669
		52	2.3	1		878.5	878.671	0.0527421	0.211407	0.632477	0.179942			0.17026	15.8303	94.3911	64.2575	47.394
		52	2.4	2	3	1013.08	1013.26	0.0297946	0.143527	0.677876	0.147258			0.1865	8.94272	64.0831	68.8699	60.0447
		52	2.4	2		1085.31	1085.51	0.0405141	0.196178	1.07563	0.168594			0.1905	12.1601	87.5916	109.28	49.1385
		52	2.4	1		1163.34	1163.49	0.0375522	0.194976	0.670386	0.146068			0.1419	11.2711	87.0549	68.109	56.2583
		52	2.5	2		1264.42	1264.58	0.0264279	0.200012	1.01245	0.175057			0.1622	7.93221	89.3031	102.862	48.7414
																		58.4147
	Nebulize	69	2	2	8	102.138	102.397	0.0816191	0.103917	0.47153				0.259	51.5319	93.6601	86.3537
		69	2	1		217.743	218.116	0.158386	0.0859722	0.492919				0.37295	100	77.4863	90.2707
		69	2	1		218.582	218.862	0.0417528	0.110951	0.546046				0.27972	26.3614	100	100
		69	2	1		277.685	278.023	0.0176892	0.0502313	0.458931				0.33773	11.1684	45.2732	84.0464
		69	2	1		279.229	279.539	0.0212846	0.0683758	0.457418				0.31079	13.4384	61.6268	83.7691
		69	2	2		280.182	280.446	0.0246174	0.0768313	0.397034				0.26418	15.5427	69.2477	72.7108
		69	2	2		281.751	282.026	0.0293405	0.0743449	0.454378				0.27453	18.5247	67.0067	83.2125
		69	2	2		284.196	284.481	0.0321868	0.0643731	0.422332				0.28489	20.3218	58.0191	77.3437
		69	2.1	2	3	343.708	343.853	0.271045	0.104244	0.0870167				0.14504	171.13	93.9542	15.9358
		69	2.1	1		401.102	401.299	0.392526	0.104316	0.144163				0.19684	247.829	94.0191	26.4013
		69	2.1	0		402.138	402.36	0.183627	0.0447408	0.145433				0.22273	115.937	40.3246	26.6338			69	2		0.297974	32.1112	71.54	84.7134
		69	2.2	2		598.358	598.659	0.0309903	0.0699357	0.571648				0.30043	19.5664	63.0327	104.689				2.1		0.188203	178.299	76.0993	22.9903
		69	2.2	2		599.793	600.068	0.0352815	0.0821018	0.515593				0.27454	22.2757	73.998	94.423				2.2		0.272464	41.0887	140.568	100.931
		69	2.2	2		654.042	654.301	0.070742	0.161946	0.519015				0.25899	44.6644	145.961	95.0498				2.3
		69	2.2	2		654.856	655.13	0.0996817	0.232394	0.658685				0.27454	62.9361	209.455	120.628				2.4		0.171	36.2735	109.113	9.52772
		69	2.2	2		656.948	657.202	0.0886974	0.233433	0.490694				0.25382	56.0009	210.392	89.8632				2.5
		69	2.4	2	1	3207.59	3207.76	0.057452	0.121063	0.0520257				0.171	36.2735	109.113	9.52772
	Nebulize	48	2	2	5	92.9006	93.1742	0.0838404	0.478828	0.939037	0.067478			0.273623	65.7487	100	88.2155
		48	2	2		166.615	166.888	0.127516	0.457575	0.965168	0.0814286			0.27362	100	95.5615	90.6704	53.3174
		48	2	2		169.657	170.008	0.101459	0.452998	0.994737	0.0979282			0.35024	79.5653	94.6057	93.4481	64.3404
		48	2	2		239.409	239.727	0.0835971	0.339017	0.90374	0.126559			0.3174	65.5578	70.8014	84.8997	77.3775
		48	2	2		244.181	244.51	0.0636693	0.410581	1.06448	0.104457			0.32835	49.9303	85.7471	100	100
		48	2.1	2	2	589.472	589.735	0.181502	0.561999	1.08798	0.0917975			0.26268	142.336	117.37	102.208	82.5359
		48	2.1	2		666.656	666.973	0.116845	0.405121	0.906472	0.055145			0.3174	91.6312	84.6067	85.1563	72.5333
		48	2.2	2		728.538	728.79	0.180536	0.568989	1.1895	0.0652821			0.25174	141.578	118.829	111.744	43.5726
		48	2.2	2		809.673	809.979	0.134177	0.489724	1.129	0.0991484			0.30646	105.223	102.275	106.061	51.5823
		48	2.3	2	5	4771.09	4771.26	0.161898	0.640688	0.455171	0.0508218			0.1697	126.962	133.803	42.76	78.3416
		48	2.3	2		4771.82	4772.05	0.18824	0.648219	0.394112	0.0398412			0.2244	147.62	135.376	37.0239	40.1566		48	2		0.308647	72.1604	89.3431	91.4467	75.5143
		48	2.3	2		4835.16	4835.37	0.199416	0.677983	0.568457	0.264712			0.2134	156.384	141.592	53.4023	31.4804			2.1		0.29004	116.983	100.988	93.682	58.053
		48	2.3	2		4920.28	4920.54	0.260094	0.481366	0.526011	0.0568793			0.2681	203.969	100.53	49.4148	209.161			2.2		0.2791	123.401	110.552	108.903	64.962
		48	2.3	2		4920.28	4920.54	0.162246	0.4244	0.494708	0.160089			0.2681	127.236	88.633	46.4741	44.9429			2.3		0.22874	152.434	119.987	45.815	90.4469
		48	2.4	1	1	5003.62	5003.87	0.247105	0.585253	0.496841	0.276583			0.2572	193.783	122.226	46.6745	126.494			2.4		0.2572	193.783	122.226	46.6745	218.541
																		218.541			2.5
	Vagotomy	56	2	1	4	155.614	155.978	0.141813	0.0998219	0.68714				0.36429	65.2352	77.0473	100
		56	2	1		157.279	157.635	0.217387	0.129559	0.450221				0.35562	100	100	65.5211
		56	2	2		215.167	215.488	0.145022	0.10047	0.648741				0.32092	66.7114	77.5476	94.4118
		56	2	2		277.462	277.791	0.210561	0.093273	0.604325				0.3296	96.8601	71.9925	87.9479
		56	2.1	2	5	356.375	356.713	0.235251	0.159777	0.715799				0.33827	108.218	123.323	104.171
		56	2.1	1		358.803	359.228	0.200318	0.110129	0.717123				0.42501	92.1479	85.0026	104.364
		56	2.1	1		417.654	418.036	0.192143	0.105702	0.81561				0.38164	88.3877	81.586	118.696
		56	2.1	2		484.458	484.779	0.188556	0.0924476	0.882974				0.32093	86.7377	71.3555	128.5
		56	2.1	2		485.23	485.603	0.213769	0.122433	0.803571				0.37296	98.3359	94.4992	116.944
		56	2.2	2		622.17	622.543	0.185278	0.109744	0.686451				0.37297	85.2294	84.7054	99.8997
		56	2.2	2		701.447	701.794	0.13037	0.0672942	0.695275				0.34695	59.9714	51.9409	101.184			56	2		0.342607	82.2017	81.6468	86.9702
		56	2.2	2		776.657	777.004	0.134984	0.0800923	0.601848				0.34695	62.0938	61.819	87.5874				2.1		0.367762	94.7654	91.1533	114.535
		56	2.3	2	6	1541.41	1541.72	0.172716	0.14779					0.3053	79.4511	114.071					2.2		0.355623	69.0982	66.1551	96.2237
		56	2.3	2		1542.23	1542.61	0.264832	0.155208					0.3817	121.825	119.797					2.3		0.366033	127.142	129.903
		56	2.3	2		1614.47	1614.82	0.324204	0.162187					0.347	149.137	125.184					2.4		0.407667	178.439	157.657
		56	2.3	2		1615.76	1616.13	0.321646	0.194952					0.3643	147.96	150.473					2.5		0.3296	126.165	109.214
		56	2.3	2		1700.51	1700.83	0.347168	0.172122					0.3209	159.701	132.852
		56	2.3	2		1705.73	1706.2	0.227774	0.177551			0.247593		0.477	104.778	137.042
		56	2.4	2	3	1827.19	1827.59	0.442721	0.211475					0.399	203.656	163.227
		56	2.4	2		1842.9	1843.34	0.31974	0.214749					0.4423	147.083	165.754
		56	2.4	2		1886.81	1887.19	0.401249	0.186553					0.3817	184.578	143.99
		56	2.5	2		2082.69	2083.02	0.274266	0.141497					0.3296	126.165	109.214
	Vagotomy	44	2	2	2	64.114	64.3401	0.00822412	0.0958452	1.43306	0.00454396			0.226059	88.0985	93.8052	100
		44	2	2		218.632	218.853	0.00933515	0.102175	1.41128	0.00377748			0.22125	100	100	98.4803	100
		44	2.1	2	5	317.843	318.055	0.0102311	0.0929531	1.35538	0.00381904			0.21163	109.597	90.9746	94.5793	83.1319
		44	2.1	1		398.676	398.873	0.0114047	0.108641	1.40482	0.00430835			0.1972	122.169	106.329	98.0294	84.0464
		44	2.1	2		400.321	400.542	0.00809327	0.0911047	1.31021	0.00421005			0.22125	86.6967	89.1656	91.428	94.8147
		44	2.1	1		473.131	473.366	0.0102789	0.115578	1.35944	0.0046419			0.23568	110.11	113.118	94.8627	92.6515
		44	2.1	2		473.713	473.929	0.0142695	0.136198	1.32734	0.00441748			0.21644	152.858	133.3	92.623	102.155
		44	2.2	2		557.316	557.547	0.00916995	0.12679	1.35372	0.00471417			0.23087	98.2303	124.091	94.4639	97.2165
		44	2.2	1		622.786	622.988	0.00905422	0.0984194	1.5869	0.00406116			0.20201	96.9907	96.3246	110.736	103.746
		44	2.2	2		623.58	623.82	0.0115314	0.118579	1.10017	0.00439905			0.24049	123.527	116.055	76.7706	89.3749
		44	2.3	2	6	1272.14	1272.33	0.0159109	0.131716					0.1876	170.441	128.913		96.8109		44	2		0.223655	94.0492	96.9026	99.2402	91.5659
		44	2.3	2		1272.68	1272.87	0.0148363	0.165494					0.1924	158.929	161.972					2.1		0.21644	116.286	106.577	94.3045	94.1769
		44	2.3	2		1338.8	1338.98	0.0161726	0.155922					0.178	173.245	152.603					2.2		0.224457	106.249	112.157	93.9901	96.6439
		44	2.3	1		1339.73	1339.96	0.0169471	0.176463					0.2261	181.541	172.707					2.3		0.1884	160.934	155.121
		44	2.3	2		1406.07	1406.23	0.0152424	0.180049					0.1587	163.279	176.216					2.4		0.2128	185.835	192.023
		44	2.3	2		1406.72	1406.91	0.0110313	0.14132					0.1876	118.17	138.312					2.5		0.199617	116.836	116.892
		44	2.4	2	4	1509.71	1509.88	0.0169635	0.218666					0.1731	181.716	214.012
		44	2.4	2		1510.22	1510.44	0.0194521	0.196929					0.2116	208.375	192.738
		44	2.4	1		1587.13	1587.33	0.0189798	0.200321					0.2068	203.316	196.057
		44	2.4	2		1590.35	1590.61	0.0139964	0.168878					0.2597	149.932	165.284
		44	2.5	2		1786.22	1786.41	0.0120827	0.135775			0.207919		0.1924	129.432	132.885
		44	2.5	2		1786.81	1787.02	0.0101992	0.119298					0.2068	109.256	116.759
		44	2.5	1		1846.93	1847.09	0.0133503	0.116074					0.1635	143.011	113.604
		44	2.5	2		1847.64	1847.82	0.00931143	0.119152					0.178	99.7459	116.616
		44	2.5	2		1917.8	1918.02	0.0125676	0.138825			0.2127		0.2165	134.627	135.87
		44	2.5	2		1918.67	1918.91	0.00792971	0.0874805					0.2405	84.9446	85.6185
	Vagotomy	45	2	0	3	79.6021	79.776	0.00233531	0.0885553	0.0525025				0.173869	47.6866	70.9725	29.373
		45	2	2		140.828	141.092	0.00194516	0.0976231	0.176468				0.2638	39.72	78.2398	98.7266
		45	2	1		205.004	205.412	0.00489719	0.124774	0.178744				0.40769	100	100	100
		45	2.1	2	5	287.292	287.634	0.0062313	0.125399	0.144356				0.34174	127.242	100.501	80.7614
		45	2.1	1		359.688	359.993	0.00882066	0.160843	0.140451				0.30577	180.117	128.907	78.5766
		45	2.1	1		360.269	360.485	0.00484378	0.159284	0.156207				0.21584	98.9095	127.658	87.3916
		45	2.1	2		361.114	361.42	0.0049151	0.159982	0.149977				0.30577	100.366	128.218	83.9058
		45	2.1	2		422.25	422.484	0.00213988	0.110353	0.147147				0.23382	43.696	88.4425	82.323
		45	2.2	2		645.097	645.313	0.00322419	0.147696	0.115901				0.21584	65.8376	118.37	64.8421
		45	2.3	2	8	1262.48	1262.79	0.00567719	0.170146					0.3058	115.928	136.363
		45	2.3	2		1262.98	1263.26	0.00589021	0.164081					0.2818	120.277	131.502				45	2		0.281786	62.4689	83.0708	76.0332
		45	2.3	1		1264.1	1264.41	0.00456544	0.147967					0.3178	93.2257	118.588					2.1		0.280588	110.066	114.745	82.5917
		45	2.3	2		1348.48	1348.75	0.00573778	0.162517					0.2698	117.165	130.249					2.2		0.21584	65.8376	118.37	64.8421
		45	2.3	2		1348.48	1348.71	0.00573778	0.162517					0.2338	117.165	130.249					2.3		0.305025	112.761	130.085
		45	2.3	2		1349.86	1350.16	0.00513948	0.17347					0.2998	104.948	139.027					2.4		0.349733	111.395	144.171
		45	2.3	2		1351.5	1351.88	0.00552472	0.156459					0.3717	112.814	125.394					2.5
		45	2.3	1		1354.31	1354.67	0.00590425	0.161338					0.3597	120.564	129.304
		45	2.4	2	3	1577.75	1578.01	0.00606131	0.188884					0.2639	123.771	151.381
		45	2.4	2		1581.05	1581.39	0.00554514	0.170908					0.3357	113.231	136.974
		45	2.4	2		1652.44	1652.88	0.00475919	0.179871					0.4496	97.1821	144.157
	Vagotomy	46	2	1	7	182.773	183.094	0.0080682	0.00980987	0.125153				0.32036	96.2511	79.1205	96.7535
		46	2	1		190.477	190.737	0.00700173	0.00982991	0.120608				0.25934	83.5284	79.2822	93.2402
		46	2	2		250.039	250.357	0.00838245	0.0123986	0.116191				0.31798	100	100	89.8252
		46	2	2		252.901	253.204	0.00620922	0.00998742	0.113292				0.30247	74.0741	80.5525	87.5841
		46	2	1		255.344	255.616	0.00652016	0.01085	0.120343				0.27146	77.7834	87.5092	93.0351
		46	2	1		257.764	258.028	0.00631824	0.00902178	0.103375				0.2637	75.3746	72.7642	79.9176
		46	2	2		260.409	260.657	0.00720554	0.00970277	0.129352				0.24819	85.9598	78.2567	100
		46	2.1	2	1	556.882	557.161	0.00977218	0.0103162	0.154218				0.27921	116.579	83.204	119.223
		46	2.2	2		809.543	809.806	0.00814214	0.00995305	0.134964				0.26369	97.1332	80.2753	104.338
		46	2.2	1		885.076	885.379	0.00803929	0.0112858	0.141109				0.30248	95.9061	91.0246	109.089
		no swallows after vagotomy																		46	2		0.283357	84.7102	82.4979	91.4794
																					2.1		0.27921	116.579	83.204	119.223
	Vagotomy	43	2	2	3	190.564	190.823	0.00121843	0.0160831	0.209595				0.25927	70.6851	84.2214	85.5287				2.2		0.283085	96.5196	85.6499	106.713
		43	2	2		392.952	393.211	0.00160096	0.0190962	0.213758				0.25927	92.8771	100	87.2272				2.3
		43	2	2		493.179	493.382	0.00172374	0.0166143	0.245059				0.20371	100	87.0035	100				2.4
		43	2.2	1		954.384	954.652	0.00193212	0.0241203	0.239722				0.26853	112.089	126.31	97.8224				2.5
		43	2.2	2		955.504	955.801	0.00212011	0.0177502	0.206244				0.2963	122.995	92.9518	84.1609
			no swallows after vagotomy
	Vagotomy	73	2	2	6	76.8149	77.0953	0.18774	0.28908	0.228893	0.0375991			0.280399	72.3896	76.1609	73.8787	94.6572
		73	2	1		85.8955	86.1831	0.172556	0.284742	0.211143	0.0363905			0.287588	66.535	75.0178	68.1494	91.6145
		73	2	2		155.003	155.319	0.224801	0.353738	0.255339	0.0397213			0.31635	86.6797	93.1955	82.4143	100
		73	2	2		156.139	156.419	0.202118	0.27765	0.26136	0.0392765			0.2804	77.9338	73.1493	84.3579	98.8801		43	2		0.24075	87.8541	90.4083	90.9186
		73	2	2		212.585	212.887	0.259346	0.379565	0.309823	0.0380523			0.30197	100	100	100	95.7982			2.1
		73	2	2		215.187	215.485	0.166622	0.311611	0.211679	0.030923			0.29734	64.2469	82.0967	68.3225	77.8499			2.2		0.282415	117.542	109.631	90.9917
		73	2.1	2	7	298.473	298.865	0.236376	0.428873	0.482213	0.0635774			0.39124	91.1431	112.99	155.641	160.059			2.3
		73	2.1	1		364.827	365.195	0.360983	0.485443	0.257016	0.0492648			0.36776	139.189	127.894	82.9559	124.026			2.4
		73	2.1	2		365.727	366.047	0.282704	0.462232	0.301903	0.0407255			0.32081	109.006	121.779	97.4437	102.528			2.5
		73	2.1	2		367.526	367.871	0.298274	0.483925	0.425452	0.0414653			0.34429	115.01	127.494	137.321	104.39
		73	2.1	1		376.822	377.127	0.21304	0.4483	0.402695	0.0329889			0.30516	82.1449	118.109	129.976	83.0508		73	2		0.294008	77.9642	83.27	79.5205	93.1333
		73	2.1	2		434.467	434.811	0.447401	0.578609	0.434711	0.0460215			0.34429	172.511	152.44	140.309	115.861			2.1		0.346523	118.845	128.926	130.739	115.42
		73	2.1	1		436.274	436.626	0.318761	0.538123	0.531426	0.0468812			0.35211	122.909	141.773	171.526	118.025			2.2		0.336464	120.213	120.862	125.6	104.604
		73	2.2	2		534.779	535.139	0.302948	0.380788	0.250618	0.0348791			0.35994	116.812	100.322	80.8905	87.8096			2.3		0.366775	139.477	156.456		128.972
		73	2.2	0		536.704	537.041	0.292149	0.446375	0.501672	0.0412339			0.33646	112.648	117.602	161.922	103.808			2.4		0.32984	136.373	147.7		122.313
		73	2.2	2		541.469	541.782	0.198448	0.31878	0.371811	0.0572004			0.31299	76.5185	83.9856	120.007	144.004			2.5		0.377144	153.974	171.002		114.099
		73	2.2	2		598.316	598.715	0.357347	0.492152	0.425486	0.0400055			0.39906	137.787	129.662	137.332	100.715
		73	2.2	2		599.404	599.709	0.287682	0.538315	0.354654	0.0393124			0.30517	110.926	141.824	114.47	98.9707
		73	2.2	2		658.151	658.48	0.424016	0.517925	0.317258	0.0396913			0.32864	163.494	136.452	102.4	99.9245
		73	2.2	2		659.959	660.272	0.319794	0.516919	0.502459	0.0385289			0.31299	123.308	136.187	162.176	96.9981
		73	2.3	1	4	1151.56	1151.93	0.344772	0.618357		0.0586866			0.3755	132.939	162.912		147.746
		73	2.3	2		1204.73	1205.12	0.30406	0.506971		0.0500885			0.3835	117.241	133.566		126.1
		73	2.3	1		1218.39	1218.72	0.417487	0.60988		0.04979			0.3359	160.977	160.678		125.348
		73	2.3	2		1229.5	1229.87	0.380595	0.6402		0.0463518			0.3722	146.752	168.667		116.693
		73	2.4	1	5	1267.68	1268.01	0.335496	0.438307		0.0419173			0.3359	129.362	115.476		105.528
		73	2.4	2		1509.04	1509.36	0.377102	0.595889		0.0662403			0.3268	145.405	156.992		166.763
		73	2.4	2		1557.02	1557.34	0.342044	0.564953		0.0533037			0.3268	131.887	148.842		134.194
		73	2.4	2		1561.65	1562	0.289006	0.566423		0.0451852			0.3514	111.436	149.229		113.756
		73	2.4	2		1569.85	1570.16	0.42475	0.637527		0.0362754			0.3083	163.777	167.962		91.3247
		73	2.5	2		1644.88	1645.17	0.396312	0.626249		0.0468002			0.2898	152.812	164.991		117.822
		73	2.5	2		1647.19	1647.63	0.38881	0.515648		0.0398922			0.4378	149.919	135.852		100.43
		73	2.5	2		1711.53	1711.86	0.395477	0.679215		0.0459903			0.3268	152.49	178.945		115.782
		73	2.5	2		1714.95	1715.27	0.403704	0.691268		0.0498841			0.3206	155.662	182.121		125.585
		73	2.5	2		1723.13	1723.53	0.45718	0.722995		0.0396817			0.3967	176.281	190.48		99.9004
		73	2.5	2		1728.63	1729.02	0.407113	0.739168		0.0427506			0.3921	156.977	194.741		107.626
		73	2.5	0		1768.49	1768.93	0.34905	0.663522		0.0492216			0.4438	134.588	174.811		123.917
		73	2.5	2		1769.56	1769.93	0.354494	0.581282		0.0494459			0.3698	136.687	153.144		124.482
		73	2.5	2		1773.54	1773.96	0.441801	0.622232		0.0442284			0.4169	170.352	163.933		111.347
	Saline	50	2	1	6	240.67	240.869	0.156177	0.220818	0.551833				0.19889	79.26	100	85.0219			50	2		0.245302	84.9686	75.3822	88.4794				A2
	Nebulize	50	2	1		241.414	241.653	0.197043	0.182883	0.649048				0.23867	100	82.8206	100				2.1		0.23109	109.014	83.5955	93				50
		50	2	2		303.099	303.292	0.190923	0.168253	0.504014				0.19321	96.8941	76.1956	77.6544				2.3		0.2839	68.9618	54.3805	53.0543				51
		50	2	2		304.559	304.832	0.152122	0.110254	0.601532				0.27277	77.2024	49.9298	92.6791				2.4		0.275067	60.1118	46.6258	43.2081
		50	2	1		364.17	364.437	0.112368	0.164315	0.572951				0.26709	57.0271	74.4121	88.2756													average
		50	2	1		365.079	365.38	0.195916	0.152221	0.566265				0.30118	99.428	68.9351	87.2455													ttest
		50	2.1	1	3	452.938	453.165	0.250936	0.211583	0.562185				0.2273	127.351	95.8178	86.6168
		50	2.1	2		514.509	514.748	0.219894	0.178903	0.650471				0.23867	111.597	81.0183	100.219
		50	2.1	2		586.991	587.218	0.173582	0.163296	0.598187				0.2273	88.0934	73.9504	92.1637
		50	2.3	1	4	3015.12	3015.37	0.17821	0.146203	0.321262				0.2469	90.4423	66.2099	49.4975
		50	2.3	1		3016.36	3016.66	0.177303	0.138434	0.308946				0.3033	89.9818	62.6915	47.5999
		50	2.3	2		3102.9	3103.19	0.0870675	0.108478	0.368845				0.2892	44.187	49.1257	56.8285
		50	2.3	2		3192.12	3192.42	0.100957	0.0872113	0.378339				0.2962	51.2361	39.4947	58.2914
		50	2.4	2	3	3317.49	3317.78	0.0762112	0.0899722	0.265905				0.2892	38.6774	40.745	40.9685
		50	2.4	2		3378.01	3378.26	0.149938	0.114845	0.28403				0.2539	76.0939	52.0089	43.761
		50	2.4	1		3379.14	3379.42	0.129189	0.104057	0.291388				0.2821	65.564	47.1236	44.8947
	Saline	51	2	1	4	81.3756	81.6191	0.108215	0.200899	0.75823				0.243509	86.3871	67.9319	94.2442			51	2		0.296582	84.8798	82.1332	96.8573
	Nebulize	51	2	1		214.744	215.093	0.0733617	0.211599	0.77518				0.34966	58.564	71.5499	96.351				2.1		0.28097	84.0905	116.309	97.5759
		51	2	2		216.242	216.548	0.125268	0.295736	0.804538				0.30594	100	100	100				2.3		0.2135	91.4681	120.856	102.214
		51	2	2		217.628	217.915	0.118463	0.263356	0.779065				0.28722	94.5681	89.051	96.8339				2.4		0.208567	72.3446	124.097	105.443
		51	2.1	2	1	453.451	453.732	0.105338	0.343967	0.785035				0.28097	84.0905	116.309	97.5759
		51	2.3	2	2	2961.76	2961.97	0.105429	0.332878	0.871595				0.2064	84.1631	112.559	108.335
		51	2.3	1		3026.76	3026.98	0.123731	0.381952	0.773104				0.2206	98.7731	129.153	96.093
		51	2.4	2	3	3172.51	3172.68	0.111213	0.349691	0.824532				0.1683	88.7801	118.245	102.485
		51	2.4	2		3175.3	3175.54	0.0602273	0.309745	0.840896				0.241	48.0788	104.737	104.519
		51	2.4	2		3241.81	3242.03	0.100433	0.441562	0.879552				0.2164	80.1747	149.31	109.324
																														B2
	Saline	81	2	2	1	213.654	213.812	0.162049	0.245737	0.134452				0.15768	100	100	100			81	2		0.15768	100	100	100				81
	Pleural Inj	81	2.1	1	6	446.89	447.216	0.436925	0.863608	0.566204				0.32552	269.625	351.435	421.12				2.1		0.384015	371.973	397.187	403.856				37
		81	2.1	2		448.838	449.281	0.505018	0.714676	0.538979				0.44251	311.645	290.829	400.871				2.3		0.168	945.829	160.124	98.8141
		81	2.1	2		449.825	450.227	0.810276	1.05463	0.485232				0.40182	500.019	429.169	360.896				2.4		0.150917	1131.81	218.413	128.969				average
		81	2.1	2		450.786	451.147	0.781129	1.02391	0.554137				0.36112	482.032	416.67	412.145													ttest
		81	2.1	2		452.398	452.8	0.510989	1.04891	0.58012				0.40182	315.33	426.841	431.47
		81	2.1	2		453.461	453.833	0.572338	1.15049	0.533284				0.3713	353.188	468.177	396.635
		81	2.3	2	2	1494.17	1494.33	1.63804	0.166966	0.140586				0.1557	1010.83	67.9449	104.562
		81	2.3	2		1618.53	1618.71	1.42737	0.620005	0.125129				0.1803	880.827	252.304	93.0662
		81	2.4	2	6	1707.88	1707.97	1.08556	0.212716	0.125226				0.086	669.898	86.5623	93.1378
		81	2.4	2		1756.19	1756.35	1.8433	0.306286	0.145653				0.1557	1137.5	124.64	108.331
		81	2.4	2		1756.49	1756.67	2.20971	0.790361	0.21367				0.1885	1363.6	321.628	158.919
		81	2.4	2		1756.83	1757.01	1.85492	0.605449	0.181378				0.1803	1144.67	246.38	134.902
		81	2.4	2		1818.57	1818.73	2.12429	0.764946	0.229831				0.1598	1310.89	311.286	170.939
		81	2.4	2		1818.9	1819.04	1.88679	0.540575	0.144648				0.1352	1164.33	219.981	107.583
	Saline	37	2	2	5	77.6144	77.9638	0.0105259	0.0651122	0.0304965				0.349411	98.1873	80.0985	100			37	2		0.293056	76.4794	78.8601	87.181
	Pleural Inj	37	2	2		78.5781	78.8373	0.00899434	0.0699783	0.0255604				0.25924	83.9003	86.0846	83.8142				2.1		0.216032	116.994	84.7383	80.6408
		37	2	2		142.346	142.644	0.0107203	0.0812901	0.0235855				0.29869	100	100	77.3385				2.3		0.3014	170.214	111.055	128.197
		37	2	1		146.51	146.82	0.00622918	0.0549983	0.0231616				0.30997	58.1065	67.6567	75.9484				2.4		0.266	102.062	72.7186	103.723
		37	2	2		216.009	216.257	0.00452424	0.0491484	0.0301317				0.24797	42.2026	60.4605	98.8039
		37	2.1	1	6	309.347	309.64	0.00963346	0.0668824	0.0271278				0.29306	89.8621	82.2762	88.954
		37	2.1	2		381.275	381.461	0.0124011	0.0860201	0.028497				0.18597	115.679	105.819	93.4436
		37	2.1	2		383.873	384.026	0.00426607	0.0479575	0.0238852				0.15216	39.7944	58.9955	78.3213
		37	2.1	1		384.55	384.775	0.0135459	0.0696343	0.020403				0.22542	126.358	85.6614	66.9028
		37	2.1	2		459.386	459.605	0.0310936	0.0938706	0.0257328				0.21979	290.045	115.476	84.3796
		37	2.1	2		465.376	465.596	0.00431216	0.0489382	0.0219097				0.21979	40.2243	60.202	71.8435
		37	2.3	2	10	1803.78	1804.09	0.0159438	0.0868625	0.0426513				0.3145	148.726	106.855	139.857
		37	2.3	2		1804.34	1804.65	0.0225845	0.123626	0.0415613				0.3079	210.671	152.081	136.283
		37	2.3	2		1805.13	1805.4	0.0204367	0.110605	0.0558816				0.2752	190.636	136.063	183.24
		37	2.3	2		1805.88	1806.26	0.0214075	0.111889	0.0478732				0.38	199.692	137.642	156.979
		37	2.3	2		1855.55	1855.8	0.0338457	0.121907	0.042332				0.249	315.717	149.966	138.81
		37	2.3	1		1856.43	1856.71	0.0268791	0.106361	0.0570693				0.2817	250.732	130.841	187.134
		37	2.3	2		1978.8	1979.02	0.0133548	0.0872715	0.024927				0.2228	124.575	107.358	81.7373
		37	2.3	1		1981.38	1981.7	0.0122735	0.0594136	0.0358957				0.3211	114.489	73.0883	117.704
		37	2.3	2		2051.04	2051.33	0.00789581	0.0446188	0.0192445				0.2949	73.6531	54.8883	63.1041
		37	2.3	1		2054.04	2054.4	0.00785217	0.0502093	0.0235195				0.3669	73.246	61.7655	77.1221
		37	2.4	2	5	2160.49	2160.72	0.0114497	0.0671525	0.0206616				0.2293	106.805	82.6084	67.7509
		37	2.4	2		2162.69	2162.94	0.00922627	0.0528939	0.0334816				0.2555	86.0638	65.068	109.789
		37	2.4	2		2225.45	2225.75	0.00603083	0.0442092	0.0364618				0.3014	56.2563	54.3845	119.561
		37	2.4	2		2226.25	2226.52	0.0110418	0.0597834	0.0308644				0.2686	103	73.5433	101.206
		37	2.4	1		2284.99	2285.27	0.0169579	0.071526	0.0366894				0.2752	158.186	87.9886	120.307

## Sheet: Swallow Female
					Duration			Amplitude					Analyzed		Normalize						Averaged
	Protocol	Experiment No.	Conditions	resp-phase	Number	Swallow On	Swallow Off	MyHy	GeHy	ThAr	ThPh	Costal		Swallow Duration	MyHy	GeHy	ThAr	ThPh	Costal				Swallow Duration	MyHy	GeHy	ThAr	ThPh	Costal
Resp Phase	Pleural Inj	20	2	1	22	30.7861	30.9343	0.0643783	0.0678	0.0338017	0.00320968			0.148192	100	94.3007	74.3723	43.5852	100		2		0.230341	60.5471	55.1742	82.4475	70.7678	100
0=insp		20	2	1		32.1288	32.3238	0.0363047	0.0207796	0.0351447	0.00617315			0.19499	56.3928	28.9016	77.3273	83.8271			2.1		0.238168	92.3463	98.3656	97.3902	97.4663	83.7258
1=E1		20	2	1		33.2207	33.4658	0.033462	0.0153324	0.0319768	0.00477266			0.24513	51.9772	21.3253	70.3571	64.8093			2.2		0.256273	53.8925	45.6714	95.3676	99.5344
2=E2		20	2	1		34.2959	34.5411	0.0259425	0.0128016	0.0332693	0.00499947			0.245131	40.297	17.8053	73.2008	67.8893			2.3		0.240667	55.4585	53.21	86.0191	74.3182
		20	2	1		36.6748	36.9478	0.0204073	0.0110154	0.0353636	0.00474338			0.272986	31.6991	15.3209	77.8088	64.4117			2.4		0.2514	61.0081	69.1272	83.4193	79.5815
		20	2	1		34.2959	34.5411	0.0259425	0.0128016	0.0332693	0.00499947			0.245131	40.297	17.8053	73.2008	67.8893			2.5		0.24179	42.3678	30.8754	73.6051	72.7782	58.7981
		20	2	2		101.116	101.294	0.0312009	0.0301221	0.0389931	0.00609645			0.17827	48.465	41.8958	85.7946	82.7855
2 = Control Swallow		20	2	2		101.796	101.963	0.0436422	0.0516462	0.0398267	0.00548651			0.16714	67.7903	71.8329	87.6287	74.503
2.1 = Chest Compression Swallow		20	2	2		102.269	102.492	0.0436735	0.0422637	0.0452939	0.00515948	0.0641451		0.22285	67.8388	58.7831	99.6581	70.0622
2.2 = Pre manipulation Swallow		20	2	1		102.749	102.988	0.0417501	0.0436188	0.0391798	0.00520897			0.23956	64.8512	60.6679	86.2054	70.7342
2.3 = Post Manipulation Swallow		20	2	2		103.278	103.495	0.0428775	0.0430177	0.036462	0.00464605			0.21727	66.6025	59.8318	80.2256	63.0901
2.4 = CC+Manipulation Swallow		20	2	2		103.846	104.058	0.0400879	0.041853	0.0338468	0.00438129			0.21171	62.2693	58.2119	74.4714	59.4949
2.5 = Post CC+manipulation Swallow		20	2	2		104.464	104.659	0.0389727	0.0522088	0.0375687	0.0043681			0.19499	60.537	72.6155	82.6606	59.3157
		20	2	1		105.49	105.79	0.0388264	0.0299837	0.0353043	0.00418169			0.30084	60.3099	41.7033	77.6783	56.7845
		20	2	1		174.104	174.36	0.031648	0.0299962	0.0454493	0.00736415			0.25628	49.1594	41.7207	100	100
		20	2	1		174.555	174.778	0.0365983	0.0434619	0.0419591	0.00510793			0.22284	56.8488	60.4496	92.3207	69.3622
		20	2	1		174.99	175.224	0.0453066	0.0592135	0.0404856	0.00570178			0.23398	70.3757	82.358	89.0784	77.4262
		20	2	2		175.541	175.803	0.040852	0.0605196	0.0360519	0.00504937			0.26184	63.4562	84.1746	79.3232	68.567
		20	2	2		176.121	176.338	0.0433894	0.0718977	0.0383931	0.00562302			0.21727	67.3975	100	84.4745	76.3566
		20	2	2		176.806	177.084	0.0478881	0.0463644	0.0389163	0.00506711			0.27856	74.3855	64.4866	85.6257	68.8078
		20	2	2		177.77	178.037	0.0409971	0.0447475	0.0359048	0.00699918			0.26741	63.6816	62.2377	78.9995	95.044
		20	2	2		178.733	178.978	0.0433933	0.0412714	0.0379195	0.00531289			0.24513	67.4036	57.403	83.4325	72.1454
		20	2.1	2	16	252.612	252.857	0.0281841	0.0163037	0.0436075	0.00682185			0.24513	43.7789	22.6763	95.9474	92.6359
		20	2.1	2		253.727	253.949	0.052288	0.0636099	0.0395007	0.00647131			0.22285	81.22	88.4728	86.9115	87.8759
		20	2.1	2		254.284	254.523	0.0485294	0.0715235	0.0414382	0.00658678			0.23956	75.3817	99.4795	91.1745	89.4439
		20	2.1	2		254.908	255.181	0.0499047	0.0583761	0.0382579	0.00626759			0.27298	77.518	81.1932	84.177	85.1095
		20	2.1	2		316.24	316.424	0.0371821	0.0274045	0.0529235	0.00674061			0.18385	57.7557	38.116	116.445	91.5327
		20	2.1	2		316.859	317.059	0.0461321	0.0450093	0.0480963	0.00629316			0.20057	71.658	62.6019	105.824	85.4567
		20	2.1	2		317.667	317.889	0.0443499	0.0788584	0.0461147	0.00615624			0.22285	68.8896	109.681	101.464	83.5975
		20	2.1	2		319.343	319.622	0.0438476	0.0531612	0.0421766	0.00638842			0.27856	68.1093	73.94	92.7992	86.7503
		20	2.1	2		389.545	389.752	0.0399734	0.0487997	0.0406851	0.00831472			0.20613	62.0915	67.8738	89.5174	112.908
		20	2.1	2		390.208	390.437	0.0436093	0.0517172	0.0430254	0.00717651			0.22842	67.7391	71.9316	94.6667	97.452
		20	2.1	2		391.233	391.467	0.0588927	0.0532631	0.045425	0.00812172			0.23399	91.4792	74.0818	99.9464	110.287
		20	2.1	2		391.88	392.125	0.0867597	0.106142	0.0530955	0.00840751			0.24513	134.766	147.629	116.823	114.168
		20	2.1	2		392.537	392.793	0.113144	0.109521	0.0468002	0.00839143			0.25627	175.749	152.328	102.972	113.95
		20	2.1	2		393.445	393.679	0.0717945	0.103412	0.0419067	0.00747632			0.23399	111.52	143.833	92.2054	101.523
		20	2.1	2		394.208	394.476	0.111192	0.133916	0.0441155	0.00797285			0.26741	172.717	186.259	97.0652	108.266
		20	2.1	2		395.334	395.607	0.0754314	0.110544	0.0410428	0.00725404	0.053706		0.27299	117.169	153.752	90.3045	98.5048	83.7258
		20	2.2	1		471.33	471.553	0.0328224	0.0330231	0.047723	0.00788748			0.22284	50.9836	45.9307	105.003	107.106
		20	2.2	2		472.316	472.55	0.0312897	0.0218729	0.0499474	0.00699093			0.23399	48.6028	30.4222	109.897	94.932
		20	2.2	2		544.022	544.267	0.0292876	0.0174759	0.0506467	0.00761447			0.24514	45.4929	24.3066	111.436	103.399
		20	2.2	1		607.878	608.151	0.0421162	0.0463454	0.0387706	0.00730518			0.27299	65.4199	64.4602	85.305	99.1992
		20	2.2	2		608.413	608.664	0.03661	0.0338571	0.0388644	0.00810358			0.2507	56.867	47.0906	85.5114	110.041
		20	2.2	2		609.065	609.349	0.0369767	0.0416891	0.0382285	0.00705032			0.28412	57.4366	57.9839	84.1123	95.7384
		20	2.2	2		610.781	611.065	0.0337628	0.0355933	0.0392271	0.00635708			0.28413	52.4445	49.5055	86.3096	86.3247
		20	2.3	2	15	1926.25	1926.43	0.105306	0.0557714	0.0424902	0.00884548			0.1782	163.573	77.5705	93.4891	120.115
		20	2.3	2		1926.7	1926.87	0.0287489	0.0333964	0.0360151	0.00512897			0.1727	44.6563	46.4498	79.2423	69.6478
		20	2.3	2		1927.25	1927.43	0.0363041	0.0386248	0.0392395	0.00486833			0.1838	56.3919	53.7218	86.3369	66.1085
		20	2.3	2		1928.31	1928.51	0.0312634	0.038207	0.0356969	0.00610181			0.2006	48.5621	53.1408	78.5422	82.8583
		20	2.3	1		1984.38	1984.61	0.0278548	0.0341079	0.0395375	0.00491122			0.2284	43.2674	47.4395	86.9924	66.6909
		20	2.3	2		1984.84	1985.05	0.0261457	0.0363463	0.0350206	0.00435737			0.2061	40.6126	50.5528	77.0541	59.1701
		20	2.3	1		1985.28	1985.5	0.031797	0.0379342	0.0360482	0.00504319			0.2173	49.3909	52.7614	79.3151	68.4829
		20	2.3	1		1985.76	1985.97	0.032833	0.0444912	0.0357792	0.004611			0.2117	51.0001	61.8812	78.7233	62.6141
		20	2.3	1		1986.31	1986.61	0.0320995	0.0365842	0.0317612	0.00426293			0.2953	49.8609	50.8836	69.8826	57.8877
		20	2.3	2		1986.96	1987.21	0.0282661	0.0419005	0.0369645	0.00411406			0.2451	43.9063	58.2779	81.3313	55.866
		20	2.3	2		1988.2	1988.46	0.0284732	0.0316686	0.0345962	0.00426582			0.2618	44.228	44.0467	76.1204	57.9269
		20	2.3	1		2047.89	2048.2	0.0312227	0.0337621	0.0445762	0.00678968			0.3064	48.4988	46.9585	98.0789	92.1991
		20	2.3	2		2048.37	2048.77	0.0283219	0.0396301	0.049729	0.00649111			0.4011	43.993	55.1201	109.416	88.1447
		20	2.3	2		2048.94	2049.24	0.0381193	0.0429188	0.0482853	0.00671463			0.3009	59.2114	59.6942	106.24	91.1799
		20	2.3	2		2049.62	2049.82	0.0287925	0.0285078	0.0406869	0.00558796			0.2006	44.7239	39.6504	89.5215	75.8806
		20	2.4	2	8	2168.17	2168.47	0.0464631	0.0613965	0.0404975	0.00596365			0.2953	72.1721	85.3942	89.1047	80.9823
		20	2.4	2		2168.67	2168.97	0.0365324	0.055652	0.0417228	0.00621893			0.3009	56.7465	77.4044	91.8007	84.4487
		20	2.4	2		2169.21	2169.39	0.0449745	0.063542	0.0400262	0.0053797			0.1838	69.8598	88.3783	88.0678	73.0526
		20	2.4	2		2170.13	2170.4	0.0414453	0.0480952	0.0375682	0.00651173			0.2674	64.3778	66.8939	82.6596	88.4247
		20	2.4	1		2234.25	2234.47	0.0324757	0.0335563	0.0371563	0.00570962			0.2284	50.4452	46.6722	81.7532	77.5326
		20	2.4	2		2235.43	2235.63	0.0334263	0.0532711	0.0352201	0.0055793			0.2061	51.9217	74.0929	77.4932	75.763
		20	2.4	2		2236.26	2236.55	0.0391273	0.0322562	0.0328927	0.00560075			0.2897	60.7772	44.864	72.3723	76.0542
		20	2.4	2		2305.1	2305.34	0.039763	0.049838	0.0382243	0.00592035			0.2396	61.7647	69.3179	84.1032	80.3942
		20	2.5	2		2408.1	2408.33	0.0392132	0.0407278	0.037651	0.00546672	0.0377161		0.2284	60.9107	56.6469	82.8417	74.2342	58.7981
		20	2.5	2		2408.75	2408.98	0.0347363	0.0377763	0.0316371	0.00471946			0.2285	53.9565	52.5418	69.6095	64.0869
		20	2.5	1		2409.99	2410.24	0.0293663	0.0229436	0.0367802	0.00517268			0.2563	45.6152	31.9115	80.9256	70.2414
		20	2.5	2		2412.53	2412.78	0.0217597	0.0179701	0.0356054	0.00502875			0.2563	33.7998	24.9939	78.3409	68.2869
		20	2.5	2		2472.52	2472.75	0.0261089	0.0150206	0.0358611	0.00673318			0.2284	40.5554	20.8916	78.9034	91.4319
		20	2.5	2		2473.46	2473.76	0.0274495	0.0240578	0.0342555	0.00685195			0.3008	42.6379	33.4612	75.3708	93.0447
		20	2.5	2		2538.76	2538.98	0.022482	0.0175678	0.0312246	0.00489637			0.2173	34.9217	24.4345	68.7021	66.4893
		20	2.5	2		2539.33	2539.58	0.0240705	0.0185666	0.0287786	0.00451986			0.2507	37.3891	25.8237	63.3202	61.3765
		20	2.5	2		2539.96	2540.17	0.0252616	0.0156302	0.0312803	0.00449346			0.2117	39.2393	21.7395	68.8245	61.0181
		20	2.5	2		2541.18	2541.42	0.0223084	0.0117259	0.0314564	0.0057125			0.2395	34.652	16.3091	69.2119	77.5718
	Pleural Inj	27	2	1	10	107.329	107.555	0.0223447	0.0398554	0.0760551				0.22671	27.342	58.1809	63.8999				2		0.275737	55.0476	66.281	83.1155		100
		27	2	1		109.081	109.345	0.0308998	0.0436712	0.0940836				0.26348	37.8105	63.7512	79.047				2.1		0.34313	50.578	62.1645	117.809
		27	2	2		112.984	113.291	0.0173341	0.0307071	0.0867448				0.30637	21.2109	44.8263	72.8812				2.2		0.301607	32.3439	50.5108	84.6347
		27	2	1		175.815	176.14	0.0359411	0.0458889	0.0790716				0.32475	43.9792	66.9887	66.4342				2.3		0.247435	29.5661	30.8114	91.8362
		27	2	1		180.736	181.036	0.0195139	0.0271577	0.111276				0.30025	23.8781	39.6448	93.4918				2.4		0.2813	17.7867	23.2396	95.6857
		27	2	1		242.593	242.881	0.0535194	0.0460093	0.103304				0.288	65.4889	67.1645	86.7938				2.5		0.2305	20.2519	20.8877	79.8158		54.454
		27	2	1		245.258	245.534	0.0705019	0.0685025	0.102721				0.27574	86.2694	100	86.3036
		27	2	1		247.868	248.169	0.0817229	0.0573021	0.119022				0.30025	100	83.6496	100
		27	2	1		249.909	250.154	0.0564346	0.0552533	0.108367				0.2451	69.0561	80.6588	91.048
		27	2	2		251.147	251.373	0.0616528	0.039694	0.108615		0.116746		0.22672	75.4412	57.9453	91.2558		100
		27	2.1	2	1	593.359	593.703	0.0413338	0.0425842	0.140218				0.34313	50.578	62.1645	117.809
		27	2.2	2		800.695	801.044	0.0264403	0.0324085	0.105052				0.34927	32.3537	47.3099	88.2626
		27	2.2	2		808.691	808.948	0.0308411	0.0348552	0.096862				0.25735	37.7387	50.8817	81.3814
		27	2.2	2		811.393	811.675	0.0199716	0.0214856	0.111956				0.28186	24.4383	31.3647	94.0627
		27	2.2	2		815.75	816.019	0.0213594	0.0237892	0.0861634				0.26961	26.1364	34.7275	72.3927
		27	2.2	0		867.668	867.962	0.0342479	0.0532056	0.112448				0.29412	41.9074	77.6696	94.4766
		27	2.2	2		873.391	873.691	0.0248068	0.0338929	0.0922154				0.30025	30.3548	49.4768	77.4774
		27	2.2	2		875.615	875.885	0.0221632	0.0353469	0.0904327				0.2696	27.1199	51.5995	75.9796
		27	2.2	2		880.695	881.044	0.027601	0.0433035	0.11133				0.34926	33.7739	63.2145	93.5371
		27	2.2	2		883.881	884.224	0.0304601	0.0331227	0.100148				0.34314	37.2724	48.3526	84.142
		27	2.3	1	2	789.098	789.318	0.0269539	0.0248161	0.109958				0.21994	32.982	36.2265	92.3846
		27	2.3	2		791.099	791.373	0.0213706	0.0173971	0.108653				0.27493	26.1501	25.3963	91.2877
		27	2.4	1	4	1269.05	1269.32	0.0162532	0.0182525	0.109575				0.2749	19.8882	26.645	92.0629
		27	2.4	2		1273.93	1274.21	0.0165564	0.0177533	0.118064				0.2792	20.2592	25.9163	99.1948
		27	2.4	2		1279.36	1279.64	0.0128169	0.0111089	0.128992				0.2834	15.6834	16.2168	108.376
		27	2.4	2		1282.03	1282.32	0.0125169	0.016564	0.098918				0.2877	15.3163	24.1801	83.1088
		27	2.5	2		1417.02	1417.25	0.011177	0.0128799	0.102081		0.0635731		0.2326	13.6767	18.8021	85.7659		54.454
		27	2.5			1491.8	1492.02	0.0219238	0.0157373	0.0879167				0.2284	26.827	22.9733	73.8658
	Pleural Inj	83	2	2	2	380.293	380.671	0.0236701	1.59907	0.331476	0.119622			0.37798	100	100	92.3103	100		83	2		0.357365	85.8713	80.6953	96.1552	90.1862
		83	2	1		381.557	381.894	0.0169815	0.981681	0.359089	0.0961426			0.33675	71.7425	61.3906	100	80.3723			2.1		0.22679	61.4648	0.365152	48.0485	73.6865
		83	2.1	2	1	761.389	761.616	0.0145488	0.00583904	0.172537	0.088145			0.22679	61.4648	0.365152	48.0485	73.6865			2.2
																					2.3
																					2.4
																					2.5
	Pleural Inj	84	2	1	5	61.6708	62.0787	0.0837541	0.119827	0.495816	0.210899			0.407884	65.893	76.7264	100	100		84	2		0.372265	66.9543	76.9263	92.6506	90.9971
		84	2	1		113.696	114.11	0.088157	0.156174	0.435429	0.202231			0.41363	69.357	100	87.8207	95.89			2.1		0.302834	64.2549	96.8312	119.583	109.043
		84	2	2		116.017	116.373	0.0789272	0.113949	0.447506	0.179327			0.35618	62.0955	72.9632	90.2566	85.0297			2.2		0.328892	51.2666	79.8624	92.2365	91.1602
		84	2	1		175.574	175.924	0.127106	0.147949	0.48126	0.188461			0.35043	100	94.7334	97.0643	89.3607			2.3		0.19644	29.1127	34.7277	75.8615	50.4525
		84	2	1		178.67	179.003	0.0475705	0.0627953	0.436871	0.178642			0.3332	37.4258	40.2086	88.1116	84.7052			2.4		0.23265	21.0034	20.8635	78.875	64.4627
		84	2.1	2	14	251.836	252.112	0.0595344	0.113174	0.49142	0.185417			0.27575	46.8383	72.4666	99.1134	87.9175			2.5		0.15256	23.5601	22.9536	74.8758	47.3183
		84	2.1	2		254.238	254.531	0.0550979	0.0873965	0.423074	0.215588			0.29298	43.3479	55.9611	85.3289	102.224
		84	2.1	2		256.961	257.254	0.0564108	0.122822	0.499633	0.200678			0.29299	44.3808	78.6446	100.77	95.1536
		84	2.1	2		261.735	262.045	0.0522334	0.103488	0.58621	0.218297			0.31022	41.0943	66.265	118.232	103.508
		84	2.1	2		304.091	304.338	0.106867	0.193858	0.503243	0.204402			0.24703	84.077	124.13	101.498	96.9196
		84	2.1	2		304.774	305.061	0.112464	0.247602	0.6279	0.224382			0.28724	88.4803	158.543	126.64	106.393
		84	2.1	2		305.596	305.9	0.0793503	0.23526	0.689994	0.242988			0.30448	62.4284	150.64	139.163	115.215
		84	2.1	2		306.98	307.267	0.0995843	0.206401	0.725294	0.273026			0.28724	78.3473	132.161	146.283	129.458
		84	2.1	1		309.1	309.445	0.0592815	0.117117	0.655372	0.218293			0.34469	46.6394	74.9915	132.181	103.506
		84	2.1	2		311.961	312.288	0.085707	0.104099	0.599071	0.219276			0.32746	67.4295	66.656	120.825	103.972
		84	2.1	1		364.118	364.394	0.0991023	0.194071	0.551993	0.232155			0.27575	77.9681	124.266	111.33	110.079
		84	2.1	2		364.986	365.302	0.144251	0.185128	0.518898	0.308158			0.31596	113.489	118.54	104.655	146.117
		84	2.1	2		367.071	367.381	0.0703319	0.0934485	0.716946	0.242414			0.31022	55.3332	59.8363	144.599	114.943
		84	2.1	2		370.007	370.374	0.0631914	0.113283	0.711679	0.234498			0.36767	49.7154	72.5368	143.537	111.19
		84	2.2	1		432.568	432.884	0.0994666	0.201265	0.331039	0.183751			0.31597	78.2547	128.873	66.7666	87.1277
		84	2.2	2		433.924	434.245	0.0591689	0.121235	0.58107	0.190131			0.32171	46.5508	77.628	117.195	90.1529
		84	2.2	2		436.842	437.175	0.0502671	0.0749699	0.53502	0.218474			0.3332	39.5473	48.0042	107.907	103.592
		84	2.2	2		493.342	493.687	0.0517495	0.101427	0.382162	0.176666			0.34469	40.7136	64.9448	77.0775	83.7682
		84	2.3	1	5	1477.34	1477.57	0.0335447	0.0334369	0.440909	0.127324			0.2298	26.3911	21.4101	88.9259	60.372
		84	2.3	1		1478.15	1478.38	0.0270426	0.0492909	0.368385	0.121825			0.224	21.2756	31.5616	74.2987	57.7648
		84	2.3	1		1533.96	1534.14	0.0519798	0.0872511	0.413505	0.122593			0.1838	40.8948	55.868	83.3989	58.1286
		84	2.3	1		1534.8	1534.98	0.0494883	0.0735548	0.347827	0.0877202			0.178	38.9346	47.0981	70.1525	41.5935
		84	2.3	2		1590.88	1591.05	0.0229649	0.0276441	0.310042	0.0725564			0.1666	18.0675	17.7008	62.5317	34.4034
		84	2.4	2	5	1696.74	1696.93	0.0407982	0.049656	0.404094	0.0955968			0.1953	32.0978	31.7954	81.5008	45.3282
		84	2.4	1		1753.53	1753.77	0.0196073	0.0243487	0.415989	0.145817			0.2412	15.426	15.5908	83.8999	69.1408
		84	2.4	1		1756.01	1756.26	0.0202691	0.0242309	0.352054	0.140339			0.2471	15.9466	15.5153	71.005	66.543
		84	2.4	2		1808.19	1808.44	0.0261118	0.0320978	0.392162	0.162052			0.247	20.5433	20.5526	79.0943	76.8386
		84	2.5	2		151.517	151.669	0.0251243	0.031767	0.360916	0.0967337			0.15256	19.7664	20.3408	72.7924	45.8673
		84	2.5	2		152.928	153.081	0.0347683	0.039928	0.381575	0.102854			0.15256	27.3537	25.5664	76.9591	48.7693
	Pleural Inj	49	2	2	12	94.5737	94.7866	0.0312395	0.159301	0.955086	0.114812			0.212937	67.7947	100	85.5011	66.2189		49	2		0.254255	53.0581	77.7053	81.9159	70.633
		49	2	2		96.5415	96.8646	0.0460796	0.158114	1.09669	0.173383			0.323078	100	99.2551	98.1777	100			2.1		0.26434	23.0439	37.7934	94.0013	52.0259
		49	2	2		101.207	101.497	0.0170625	0.107874	0.94617	0.088666			0.29022	37.0284	67.7172	84.7029	51.1389			2.2		0.269843	40.1252	62.727	104.955	86.9539
		49	2	2		173.515	173.779	0.0238771	0.139893	1.03754	0.124842			0.26434	51.817	87.8166	92.8826	72.0036			2.3		0.158867	40.7529	50.3971	34.1492	47.16
		49	2	2		174.535	174.8	0.0274382	0.137597	0.89118	0.126259			0.26434	59.5453	86.3756	79.7801	72.8211			2.4		0.1539	52.9403	73.502	46.8204	91.2044
		49	2	2		175.666	175.908	0.0216389	0.141498	0.840423	0.131272			0.2423	46.9599	88.8246	75.2362	75.7123			2.5		0.2027	35.5602	51.9579	82.0987	114.107
		49	2	2		176.768	177.01	0.0249518	0.12974	0.756845	0.0707041			0.24231	54.1494	81.4435	67.7541	40.7793
		49	2	2		177.737	177.979	0.0214626	0.116876	0.847641	0.108204			0.24231	46.5772	73.3679	75.8824	62.4075
		49	2	2		179.969	180.211	0.0209612	0.0875324	0.846896	0.0785905			0.24231	45.4891	54.9479	75.8157	45.3278
		49	2	2		235.964	236.162	0.0215426	0.105027	1.11705	0.148766			0.19825	46.7509	65.9298	100	85.8023
		49	2	1		238.688	238.931	0.018425	0.0935368	0.718146	0.138493			0.2423	39.9852	58.717	64.2897	79.8773
		49	2	2		240.34	240.627	0.0187084	0.108433	0.926795	0.165593			0.28636	40.6003	68.0681	82.9684	95.5071
		49	2.1	2	1	510.022	510.287	0.0106185	0.0602052	1.05004	0.0902038			0.26434	23.0439	37.7934	94.0013	52.0259
		49	2.2	1		693.919	694.154	0.0230549	0.135096	1.16225	0.106971			0.23496	50.0329	84.8053	104.047	61.6963
		49	2.2	1		701.306	701.563	0.0157325	0.0683177	1.15114	0.1078			0.25699	34.1421	42.886	103.052	62.1748
		49	2.2	2		757.206	757.492	0.0191352	0.097797	1.29179	0.118546			0.28637	41.5264	61.3913	115.643	68.3724
		49	2.2	2		760.569	760.87	0.0160354	0.0984886	1.08441	0.269735			0.30105	34.7994	61.8255	97.0786	155.572
		49	2.3	2	3	1548.31	1548.47	0.0124775	0.0460958	0.34638	0.0999627			0.1651	27.0782	28.9363	31.0085	57.6544
		49	2.3	2		1677.02	1677.2	0.0170934	0.0650474	0.424058	0.047486			0.1764	37.0953	40.833	37.9624	27.388
		49	2.3	2		1735.11	1735.24	0.0267654	0.129706	0.373949	0.097853			0.1351	58.0851	81.4219	33.4766	56.4376
		49	2.4	2	1	1832.86	1833.02	0.0243947	0.117089	0.523005	0.158133			0.1539	52.9403	73.502	46.8204	91.2044
		49	2.5	1		2163.87	2164.07	0.0224286	0.110603	0.768858	0.173952			0.1989	48.6736	69.43	68.8296	100.328
		49	2.5	2		2166.47	2166.68	0.0157217	0.0789431	0.884918	0.268215			0.2102	34.1186	49.556	79.2195	154.695
		49	2.5	1		2246.74	2246.93	0.0158694	0.0775767	0.644814	0.271729			0.1952	34.439	48.6982	57.725	156.722
		49	2.5	2		2248.92	2249.13	0.0159662	0.0817517	0.893503	0.225581			0.2102	34.6492	51.3191	79.988	130.106
		49	2.5	2		2307.78	2307.99	0.0177246	0.0931853	1.526	0.158832			0.214	38.4652	58.4964	136.61	91.6076
		49	2.5	2		2311.5	2311.68	0.0106055	0.0545567	0.784392	0.0887432			0.1877	23.0157	34.2476	70.2203	51.1834
	Pleural Inj	19	2	0	16	479.852	480.083	0.0034462	0.00574355	0.02753				0.23132	31.3226	23.0415	23.0415		100	19	2		0.256179	64.4699	67.8905	67.8905		100
		19	2	2		482.272	482.466	0.00353651	0.00712891	0.0251216				0.1943	32.1435	28.5991	28.5991				2.1		0.254444	70.597	62.2036	62.2036
		19	2	1		551.411	551.629	0.00788705	0.0199099	0.0312048				0.21744	71.6857	79.8727	79.8727				2.2		0.281043	59.8766	39.9997	39.9997
		19	2	1		551.8	552.045	0.00865847	0.0206427	0.0316984				0.24519	78.6972	82.8125	82.8125				2.3		0.233016	48.2346	49.0882	49.0882		107.517
		19	2	1		552.29	552.531	0.00688416	0.0236453	0.0343322				0.24056	62.5704	94.8581	94.8581				2.4		0.232467	73.9836	68.5264	68.5264
		19	2	1		552.855	553.091	0.0110023	0.0236487	0.0322845				0.23594	100	94.8715	94.8715				2.5		0.256481	47.7078	42.8582	42.8582
		19	2	1		554.067	554.303	0.00710062	0.015376	0.0333141				0.23594	64.5379	61.6841	61.6841
		19	2	2		555.668	555.931	0.00783015	0.0177665	0.036445				0.2637	71.1686	71.2741	71.2741
		19	2	2		616.702	616.961	0.00879213	0.0215925	0.0302372				0.25907	79.912	86.6229	86.6229
		19	2	2		617.169	617.382	0.00889091	0.0228143	0.0314685		0.100494		0.21281	80.8099	91.5245	91.5245
		19	2	1		617.59	617.859	0.00788609	0.024927	0.0292514				0.26832	71.6769	100	100
		19	2	2		618.159	618.474	0.00697641	0.0201293	0.032249				0.31459	63.4089	80.753	80.753
		19	2	1		619.168	619.473	0.00629797	0.0122667	0.0298765				0.30533	57.2425	49.2105	49.2105
		19	2	2		620.297	620.607	0.0057912	0.00944159	0.0267303				0.30996	52.6364	37.8769	37.8769
		19	2	2		621.361	621.648	0.00657085	0.011454	0.0333078				0.28683	59.7227	45.95	45.95
		19	2	2		622.429	622.707	0.00593938	0.0142821	0.0292591				0.27757	53.9833	57.2958	57.2958
		19	2.1	2	7	708.76	708.996	0.0100003	0.0153016	0.0356435				0.23594	90.8935	61.3854	61.3854
		19	2.1	1		709.343	709.556	0.0196322	0.0416696	0.0332998				0.21281	178.437	167.166	167.166
		19	2.1	2		710.121	710.384	0.00954466	0.0233313	0.0343527				0.26369	86.7518	93.5986	93.5986
		19	2.1	2		711.254	711.555	0.00736188	0.0176902	0.0338512				0.3007	66.9124	70.968	70.968
		19	2.1	1		778.488	778.733	0.00314911	0.00518856	0.0326842				0.24519	28.6224	20.815	20.815
		19	2.1	0		844.403	844.685	0.00238495	0.00321994	0.0298859				0.28221	21.6769	12.9175	12.9175
		19	2.1	2		845.49	845.731	0.00229779	0.00213731	0.0295599				0.24057	20.8847	8.57425	8.57425
		19	2.2	2		944.738	945.057	0.00277115	0.00325003	0.0306793				0.31922	25.1871	13.0382	13.0382
		19	2.2	1		1028.29	1028.62	0.00769723	0.0115947	0.0313572				0.3331	69.9604	46.5146	46.5146
		19	2.2	1		1028.98	1029.29	0.00944175	0.0109598	0.0297526				0.3146	85.8165	43.9674	43.9674
		19	2.2	1		1029.84	1030.12	0.00685487	0.010444	0.0302869				0.2822	62.3041	41.8982	41.8982
		19	2.2	2		1030.67	1030.91	0.00698174	0.0104203	0.0215059				0.2406	63.4573	41.8031	41.8031
		19	2.2	2		1031.38	1031.65	0.00734977	0.013601	0.0257066				0.2729	66.8024	54.5633	54.5633
		19	2.2	2		1032.24	1032.5	0.00757616	0.0101364	0.0254172				0.2544	68.86	40.6643	40.6643
		19	2.2	2		1033.08	1033.38	0.00750982	0.0107507	0.0267418				0.2961	68.257	43.1285	43.1285
		19	2.2	2		1034.28	1034.59	0.00644543	0.0120579	0.0250263				0.3192	58.5827	48.3728	48.3728
		19	2.2	1		1096.02	1096.29	0.00578321	0.010089	0.0279735				0.2683	52.5638	40.4741	40.4741
		19	2.2	2		1096.62	1096.86	0.00752749	0.00898781	0.0262896				0.2406	68.4177	36.0565	36.0565
		19	2.2	2		1098.04	1098.28	0.00311473	0.00735717	0.0301544				0.2313	28.3099	29.5148	29.5148
		19	2.3	2	19	2391.02	2391.27	0.00320819	0.00696509	0.0275282				0.2452	29.1593	27.9419	27.9419
		19	2.3	2		2391.68	2391.91	0.00240989	0.00643866	0.0300577				0.2267	21.9036	25.8301	25.8301
		19	2.3	2		2394.19	2394.41	0.00303458	0.00527761	0.0327604				0.2174	27.5814	21.1723	21.1723
		19	2.3	2		2469.93	2470.16	0.00740086	0.0230332	0.0435616				0.2314	67.2667	92.4024	92.4024
		19	2.3	2		2470.44	2470.64	0.00529653	0.0140709	0.0340606				0.1989	48.1404	56.4484	56.4484
		19	2.3	2		2471.06	2471.27	0.00436846	0.0155727	0.038189				0.2082	39.7051	62.473	62.473
		19	2.3	1		2471.71	2471.94	0.00467548	0.0134363	0.0291978				0.2359	42.4956	53.9024	53.9024
		19	2.3	1		2472.3	2472.53	0.00814056	0.0143463	0.0302205				0.2313	73.9899	57.5531	57.5531
		19	2.3	1		2473.04	2473.28	0.00914079	0.0186358	0.0326355				0.2313	83.081	74.7613	74.7613
		19	2.3	1		2473.78	2474.06	0.00955701	0.020464	0.0326877				0.2776	86.864	82.0955	82.0955
		19	2.3	1		2474.56	2474.82	0.00850714	0.0158271	0.0275213				0.259	77.3217	63.4936	63.4936
		19	2.3	2		2556.68	2556.9	0.00376072	0.00915315	0.029682				0.2174	34.1813	36.7198	36.7198
		19	2.3	2		2557.33	2557.53	0.00443601	0.00724562	0.0312723				0.1989	40.3191	29.0673	29.0673
		19	2.3	1		2558.05	2558.26	0.00471277	0.0101522	0.0320195				0.2082	42.8345	40.7277	40.7277
		19	2.3	1		2559.07	2559.31	0.00407839	0.00848996	0.0299492				0.2405	37.0687	34.0592	34.0592
		19	2.3	1		2560.06	2560.26	0.00462366	0.0102461	0.0258218				0.199	42.0246	41.1045	41.1045
		19	2.3	1		2560.92	2561.21	0.00590839	0.0130339	0.0263533				0.2914	53.7016	52.2881	52.2881
		19	2.3	1		2561.84	2562.14	0.00398203	0.0110394	0.0251591				0.3054	36.1928	44.2869	44.2869		115.392
		19	2.3	2		2563.61	2563.82	0.00358954	0.00906045	0.0344745				0.2036	32.6254	36.3479	36.3479		99.6417
		19	2.4	1	12	2703.17	2703.41	0.0423389	0.0656626	0.0319377				0.2313	384.82	263.419	263.419
		19	2.4	1		2763.96	2764.17	0.00510501	0.00982121	0.0391828				0.2035	46.3997	39.3998	39.3998
		19	2.4	1		2764.67	2764.92	0.00691976	0.010785	0.0314344				0.2498	62.8939	43.2663	43.2663
		19	2.4	2		2765.61	2765.84	0.00682363	0.0164216	0.0285519				0.2267	62.0202	65.8786	65.8786
		19	2.4	2		2766.5	2766.74	0.00668368	0.0151158	0.0310358				0.2405	60.7482	60.6404	60.6404
		19	2.4	2		2769.57	2769.83	0.00466918	0.0129266	0.0256096				0.2591	42.4384	51.8576	51.8576
		19	2.4	2		2828.8	2829.06	0.00460574	0.0150876	0.0317429				0.2637	41.8618	60.527	60.527
		19	2.4	2		2829.79	2830	0.00504157	0.0140019	0.0285161		0.115962		0.2175	45.8231	56.1716	56.1716
		19	2.4	2		2831.35	2831.54	0.00303458	0.00859086	0.0302292		0.100134		0.1897	27.5814	34.464	34.464
		19	2.4	1		2831.97	2832.22	0.00454013	0.0171261	0.0241073				0.2544	41.2654	68.705	68.705
		19	2.4	2		2833.86	2834.09	0.0033169	0.00704867	0.0299439				0.2267	30.1474	28.2772	28.2772
		19	2.4	1		2835.15	2835.38	0.00459945	0.0123913	0.0259654				0.2267	41.8046	49.7104	49.7104
		19	2.5	2		2975.58	2975.84	0.005582	0.0121716	0.0329165				0.2545	50.735	48.8288	48.8288
		19	2.5	2		2976.75	2977.05	0.00498419	0.00882399	0.0364846				0.2961	45.3015	35.3993	35.3993
		19	2.5	1		2977.78	2978.02	0.00430115	0.00905072	0.0263126				0.236	39.0933	36.3089	36.3089
		19	2.5	2		3041.24	3041.5	0.00663453	0.0122579	0.0328466				0.259	60.3015	49.1751	49.1751
		19	2.5	2		3041.86	3042.12	0.00650451	0.00991756	0.031737				0.2684	59.1197	39.7864	39.7864
		19	2.5	1		3042.5	3042.77	0.00609192	0.0108655	0.0323777				0.2637	55.3697	43.5894	43.5894
		19	2.5	1		3043.26	3043.5	0.00531106	0.0115862	0.0303008				0.2406	48.2724	46.4804	46.4804
		19	2.5	1		3044.04	3044.32	0.00658659	0.0109038	0.0315207				0.2775	59.8658	43.7431	43.7431
		19	2.5	1		3044.92	3045.18	0.00464376	0.010144	0.0336901				0.2544	42.2073	40.6948	40.6948
		19	2.5	2		3046.01	3046.26	0.00428517	0.0104188	0.028651				0.2545	38.9481	41.797	41.797
		19	2.5	1		3047.07	3047.32	0.00488661	0.00998686	0.025596				0.2498	44.4146	40.0644	40.0644
		19	2.5	2		3047.98	3048.23	0.00545513	0.011723	0.0231939				0.2545	49.5819	47.0291	47.0291
		19	2.5	2		3106.77	3107.05	0.00591275	0.0100893	0.0312967				0.2822	53.7412	40.4753	40.4753
		19	2.5	2		3107.39	3107.63	0.00480332	0.0136068	0.0285317				0.2406	43.6576	54.5865	54.5865
		19	2.5	2		3108.38	3108.6	0.0034801	0.00872612	0.0276914				0.2267	31.6307	35.0066	35.0066
		19	2.5	2		3109.28	3109.52	0.00452027	0.0106604	0.0225295				0.2452	41.0849	42.7664	42.7664
	Nebulize	86	2	2	7	87.6128	87.8751	0.129525	0.149029	0.23251				0.262338	33.9353	14.0135	74.4612			86	2		0.271708	67.7114	53.8096	91.565
		86	2	1		156.493	156.813	0.280799	0.662791	0.283496				0.31973	73.5691	62.3236	90.7894				2.1		0.278049	67.655	57.2211	96.1407
		86	2	2		156.911	157.132	0.381681	1.06347	0.287851				0.22135	100	100	92.1841				2.2		0.263159	47.9137	28.7001	11.4473
		86	2	1		157.575	157.895	0.311626	0.735796	0.300611				0.31972	81.6458	69.1884	96.2706				2.3		0.2022	39.3964	19.5423	8.56332
		86	2	1		158.28	158.559	0.354868	0.746672	0.282137				0.27874	92.9749	70.2111	90.3544				2.4		0.164	23.2223	10.4347	6.73425
		86	2	2		160.207	160.502	0.24733	0.358124	0.302561				0.29513	64.8002	33.6752	96.8951				2.5
		86	2	2		191.253	191.458	0.103263	0.289856	0.312256				0.20495	27.0547	27.2558	100
		86	2.1	2	12	300.197	300.476	0.20145	0.343354	0.355417				0.27873	52.7796	32.2863	113.822
		86	2.1	2		302.451	302.73	0.232648	0.45884	0.371312				0.27873	60.9535	43.1457	118.913
		86	2.1	2		306.821	307.059	0.215929	0.410002	0.367991		0.306909		0.23774	56.5732	38.5533	117.849
		86	2.1	2		310.682	310.936	0.194368	0.508096	0.389953				0.25414	50.9243	47.7773	124.882
		86	2.1	2		362.141	362.346	0.21648	0.413265	0.260734				0.20495	56.7176	38.8601	83.5001
		86	2.1	2		366.216	366.495	0.228911	0.562536	0.305675				0.27874	59.9745	52.8963	97.8925
		86	2.1	2		367.831	368.077	0.350658	0.864374	0.292598				0.24594	91.8721	81.2788	93.7046
		86	2.1	2		369.831	370.159	0.312384	0.919277	0.282613				0.32792	81.8442	86.4415	90.5067
		86	2.1	1		372.733	373.069	0.373045	0.94569	0.282765				0.33612	97.7374	88.9251	90.5554
		86	2.1	2		375.652	375.931	0.324884	0.705977	0.275801				0.27873	85.1192	66.3845	88.3251
		86	2.1	2		410.707	410.961	0.283618	0.620536	0.234438				0.25414	74.3076	58.3502	75.0789
		86	2.1	1		421.094	421.454	0.164337	0.550387	0.183168				0.36071	43.0561	51.754	58.6594
		86	2.2	2		510.494	510.723	0.311312	0.35624	0.0404068				0.22955	81.5634	33.4979	12.9403
		86	2.2	1		571.955	572.192	0.238463	0.248901	0.0514886				0.23774	62.4771	23.4047	16.4892
		86	2.2	2		574.685	574.972	0.146461	0.328588	0.0255249				0.28693	38.3726	30.8978	8.17434
		86	2.2	2		577.497	577.783	0.157807	0.335428	0.025413				0.28694	41.3453	31.5409	8.13852
		86	2.2	2		581.013	581.3	0.145449	0.300128	0.0399936				0.28693	38.1075	28.2216	12.8079
		86	2.2	2		662.101	662.344	0.123047	0.270428	0.0315456				0.24348	32.2383	25.4289	10.1025
		86	2.2	2		663.691	663.962	0.157603	0.2968	0.0358426				0.27054	41.2919	27.9087	11.4786
		86	2.3	1	3	2605.44	2605.66	0.152314	0.164178	0.0225803				0.2132	39.9061	15.4379	7.23133
		86	2.3	2		2609.52	2609.72	0.159862	0.209031	0.0246566				0.2049	41.8836	19.6556	7.89628
		86	2.3	2		2663.03	2663.22	0.13893	0.250271	0.0329816				0.1885	36.3995	23.5335	10.5624
		86	2.4	1	1	2756.9	2757.06	0.0886349	0.11097	0.0210281				0.164	23.2223	10.4347	6.73425
	Nebulize	66	2	2	20	156.52	156.833	0.189655	0.474777	0.280429	0.238536			0.31306	53.5329	66.7974	85.2805	90.1728		66	2		0.291584	59.122	74.3221	74.8749	84.4752
		66	2	2		157.662	157.957	0.197522	0.542765	0.209272	0.237437			0.29465	55.7535	76.3627	63.6412	89.7571			2.1		0.350365	65.8785	84.8854	88.0608	82.5596
		66	2	2		158.61	158.859	0.202619	0.548802	0.212959	0.225603			0.2486	57.1922	77.212	64.7624	85.2835			2.2		0.272336	84.6061	89.2744	102.792	78.6521
		66	2	2		159.568	159.853	0.206771	0.525573	0.202897	0.226712			0.28544	58.3643	73.9439	61.7025	85.7028			2.3		0.247726	48.6482	54.474	75.3141	20.6558
		66	2	2		160.461	160.774	0.225373	0.591754	0.221654	0.21346			0.31306	63.615	83.2551	67.4065	80.6933			2.4		0.24267	57.441	65.9323	96.7806	18.0654
		66	2	2		161.446	161.722	0.154062	0.562878	0.208842	0.213746			0.27623	43.4865	79.1924	63.5105	80.8013			2.5
		66	2	0		162.487	162.745	0.22945	0.446643	0.24481	0.217442			0.25782	64.7659	62.8391	74.4485	82.1984
		66	2	2		223.22	223.506	0.231274	0.532382	0.328831	0.264533			0.28544	65.2806	74.9019	100	100
		66	2	2		223.681	224.049	0.354277	0.710772	0.224938	0.248496			0.36831	100	100	68.4054	93.9377
		66	2	1		225.504	225.817	0.17187	0.516846	0.297508	0.220365			0.31306	48.5129	72.7162	90.4745	83.3035
		66	2	0		226.572	226.848	0.205829	0.571839	0.225696	0.243139			0.27623	58.0983	80.4532	68.6357	91.9126
		66	2	2		227.713	227.971	0.236585	0.625162	0.284154	0.222698			0.25781	66.7796	87.9553	86.4132	84.1855
		66	2	2		229.633	229.951	0.251311	0.58829	0.302354	0.209628			0.31767	70.9363	82.7677	91.9481	79.2447
		66	2	2		232.188	232.474	0.209573	0.460697	0.277172	0.232583			0.28543	59.1553	64.8163	84.2901	87.9224
		66	2	2		234.688	234.987	0.214108	0.457632	0.260476	0.226082			0.29925	60.4353	64.3852	79.2127	85.4648
		66	2	2		289.262	289.601	0.213338	0.586864	0.320319	0.250494			0.3393	60.2178	82.567	97.4113	94.6932
		66	2	2		292.397	292.692	0.149974	0.410145	0.220363	0.195407			0.29465	42.3324	57.7041	67.014	73.8687
		66	2	2		293.649	293.93	0.213076	0.512659	0.203978	0.215485			0.28083	60.1439	72.127	62.0312	81.4586
		66	2	2		294.805	295.113	0.172014	0.483049	0.21675	0.180635			0.30846	48.5535	67.9612	65.9154	68.2845
		66	2	2		296.117	296.333	0.160427	0.415694	0.180836	0.186807			0.21638	45.2829	58.4849	54.9935	70.6178
		66	2.1	2	15	426.271	426.556	0.182684	0.655231	0.312249	0.248672			0.28544	51.5654	92.1858	94.9571	94.0044
		66	2.1	2		427.422	427.74	0.181254	0.511154	0.359955	0.222933			0.31767	51.1617	71.9153	109.465	84.2742
		66	2.1	2		429.13	429.489	0.219762	0.663994	0.294661	0.24677			0.3591	62.0312	93.4187	89.6087	93.2853
		66	2.1	2		430.138	430.624	0.223009	0.651372	0.248378	0.217659			0.48583	62.9476	91.6429	75.5335	82.2807
		66	2.1	2		431.063	431.617	0.258059	0.723455	0.27439	0.219994			0.55448	72.8411	101.784	83.4439	83.1631
		66	2.1	2		432.161	432.568	0.31222	0.687368	0.249507	0.210557			0.40661	88.1289	96.7072	75.8768	79.5957
		66	2.1	2		433.935	434.416	0.192587	0.628203	0.278152	0.22456			0.48055	54.3606	88.3831	84.588	84.8893
		66	2.1	2		435.673	435.91	0.194903	0.512999	0.278603	0.209925			0.23763	55.0143	72.1749	84.7251	79.357
		66	2.1	2		489.859	490.154	0.220858	0.520196	0.281501	0.234717			0.29572	62.3407	73.1874	85.6064	88.7289
		66	2.1	2		492.573	492.863	0.19463	0.443977	0.270407	0.224169			0.29045	54.9373	62.464	82.2329	84.7414
		66	2.1	2		559.38	559.76	0.194769	0.584443	0.472799	0.208351			0.38022	54.9766	82.2264	143.781	78.762
		66	2.1	0		559.934	560.235	0.389899	0.914797	0.304318	0.213973			0.30101	110.055	128.705	92.5454	80.8873
		66	2.1	2		563.198	563.583	0.347392	0.749585	0.341518	0.219213			0.38549	98.0566	105.461	103.858	82.868
		66	2.1	2		565.051	565.326	0.235074	0.437282	0.218257	0.200733			0.2746	66.3532	61.522	66.3735	75.8822
		66	2.1	2		566.915	567.116	0.153783	0.366074	0.158878	0.173731			0.20067	43.4077	51.5037	48.3161	65.6747
		66	2.2	1		725.95	726.436	0.290608	0.689256	0.392702	0.208298			0.48583	82.0286	96.9729	119.423	78.7419
		66	2.2	1		727.535	727.841	0.317329	0.535843	0.335758	0.224196			0.30628	89.571	75.3888	102.106	84.7518
		66	2.2	1		728.929	729.219	0.337798	0.708132	0.356932	0.183051			0.29044	95.3486	99.6285	108.546	69.1981
		66	2.2	2		730.851	731.157	0.336101	0.668635	0.287238	0.186362			0.30629	94.8696	94.0715	87.3511	70.4495
		66	2.2	2		731.949	732.208	0.357745	0.705674	0.292681	0.208527			0.25876	100.979	99.2826	89.0065	78.8286
		66	2.2	2		733	733.243	0.304432	0.551274	0.334609	0.207598			0.24291	85.9305	77.5599	101.757	78.4774
		66	2.2	2		734.099	734.31	0.328049	0.550945	0.283875	0.214662			0.21123	92.5969	77.5136	86.3286	81.1476
		66	2.2	2		735.028	735.271	0.313696	0.705377	0.242346	0.19213			0.24291	88.5454	99.2409	73.6993	72.6301
		66	2.2	2		871.055	871.351	0.30448	0.633791	0.417088	0.237286			0.29573	85.9442	89.1693	126.84	89.7001
		66	2.2	2		872.248	872.491	0.307132	0.803	0.382758	0.226465			0.24292	86.6927	112.976	116.399	85.6094
		66	2.2	2		873.289	873.511	0.30002	0.71512	0.35979	0.220848			0.22179	84.6851	100.612	109.415	83.4861
		66	2.2	2		875.839	876.077	0.260723	0.559376	0.376443	0.209838			0.23763	73.593	78.6997	114.479	79.3242
		66	2.2	2		878.585	878.818	0.246306	0.562366	0.360219	0.202662			0.23235	69.5238	79.1204	109.545	76.6114
		66	2.2	2		881.263	881.5	0.191936	0.49474	0.309716	0.190919			0.23763	54.177	69.606	94.1869	72.1724
		66	2.3	2	12	247.371	247.621	0.122296	0.353263	0.207164	0.0447007			0.25025	34.5199	49.7013	63.0001	16.898
		66	2.3	2		250.503	250.753	0.151025	0.334351	0.227556	0.0537806			0.25025	42.6291	47.0405	69.2014	20.3304
		66	2.3	2		254.302	254.56	0.157935	0.27501	0.201753	0.0527219			0.25784	44.5797	38.6917	61.3547	19.9302
		66	2.3	2		256.941	257.161	0.10267	0.216869	0.190466	0.0434419			0.21992	28.9803	30.5118	57.9222	16.4221
		66	2.3	2		310.268	310.503	0.207981	0.474082	0.261991	0.0557329			0.23509	58.7059	66.6995	79.6735	21.0684
		66	2.3	2		311.974	312.209	0.174804	0.426754	0.283777	0.0739588			0.23509	49.341	60.0408	86.2986	27.9583
		66	2.3	2		315.523	315.811	0.146888	0.384602	0.260759	0.0758543			0.28817	41.4613	54.1105	79.2989	28.6748
		66	2.3	2		318.928	319.133	0.172297	0.390485	0.268513	0.0521007			0.20475	48.6336	54.9381	81.6567	19.6954
		66	2.3	2		320.953	321.165	0.167346	0.344095	0.201878	0.0119166			0.21234	47.2361	48.4115	61.3925	4.50478
		66	2.3	2		367.318	367.652	0.268253	0.545622	0.377071	0.0616112			0.33367	75.7184	76.7646	114.67	23.2906
		66	2.3	2		370.427	370.67	0.206667	0.415417	0.288181	0.0839256			0.24267	58.335	58.4459	87.6378	31.726
		66	2.3	2		371.489	371.732	0.190026	0.485683	0.202766	0.0459506			0.24267	53.6378	68.3317	61.6625	17.3705
		66	2.4	2	1	453.155	453.397	0.2035	0.468629	0.318245	0.047789			0.24267	57.441	65.9323	96.7806	18.0654
	Nebulize	71	2	2	1	192.477	192.856	0.0870087	0.332972	0.17341	0.0746494			0.3787	100	100	100	100		71	2		0.3787	100	100	100	100
		71	2.1	2	3	422.207	422.363	0.0222916	0.179487	0.216615	0.143181			0.15642	25.6199	53.9044	124.915	191.805			2.1		0.397907	111.565	101.46	124.928	151.144
		71	2.1	2		552.306	552.931	0.150116	0.478719	0.235285	0.0985053			0.62567	172.53	143.771	135.681	131.957			2.2		0.20993	49.5944	36.5527	104.71	112.105
		71	2.1	2		553.837	554.248	0.118806	0.355297	0.198015	0.0967976			0.41163	136.545	106.705	114.189	129.67			2.3		0.1317	55.6498	45.3725	96.3963	166.289
		71	2.2	2		672.982	673.192	0.0431514	0.12171	0.181577	0.0836855			0.20993	49.5944	36.5527	104.71	112.105			2.4		0.2429	82.1367	46.9339	128.044	210.067
		71	2.3	2	1	6560.35	6560.48	0.0484202	0.151078	0.16716	0.124134			0.1317	55.6498	45.3725	96.3963	166.289			2.5
		71	2.4	2	1	6860.14	6860.38	0.071466	0.156277	0.222041	0.156813			0.2429	82.1367	46.9339	128.044	210.067
	Vagotomy	64	2	2	8	139.73	140.046	0.226672	0.0280162	0.282251	0.0994634			0.31606	49.9889	22.5114	90.893	43.5745		64	2		0.383222	58.3843	38.1939	88.4004	49.2018
		64	2	2		142.843	143.27	0.254353	0.0629585	0.310532	0.0802882			0.42668	56.0934	50.5881	100	35.174			2.3		0.3635	33.3243	55.7057		13.9739
		64	2	2		144.866	145.261	0.188292	0.0247244	0.296752	0.0813786			0.39507	41.5248	19.8664	95.5626	35.6517			2.4		0.4267	111.818	3.89325		36.4954
		64	2	1		148.833	149.259	0.180817	0.0134315	0.238801	0.22826			0.42668	39.8764	10.7924	76.9007	100			2.5		0.3161	50.8771	25.3343		21.2953
		64	2	2		199.023	199.355	0.453445	0.124453	0.225941	0.0894872			0.33187	100	100	72.7595	39.204
		64	2	1		200.461	200.825	0.322072	0.0860973	0.274867	0.0910856			0.36347	71.0277	69.1804	88.515	39.9042
		64	2	2		212.472	212.914	0.268911	0.0154817	0.275236	0.132218			0.44248	59.304	12.4397	88.6337	57.9242
		64	2	2		272.491	272.855	0.223365	0.0251055	0.29171	0.0962839			0.36347	49.2595	20.1726	93.9388	42.1816
		64	2.3	2	1	1254.14	1254.51	0.151108	0.0693276		0.031897			0.3635	33.3243	55.7057		13.9739
		64	2.4	2	1	1577.35	1577.77	0.507035	0.00484528		0.0833046			0.4267	111.818	3.89325		36.4954
		64	2.5	1		1776.62	1776.94	0.2307	0.0315294		0.0486087			0.3161	50.8771	25.3343		21.2953
	Vagotomy	60	2	1	13	73.038	73.3498	0.0553092	0.11624	0.546825				0.311837	35.5458	44.8745	76.9113			60	2		0.305091	58.106	57.1214	78.8621
		60	2	1		74.2366	74.529	0.0754772	0.127912	0.684639				0.292347	48.5073	49.3806	96.295				2.1		0.269201	63.6189	64.8492	83.5006
		60	2	2		75.3573	75.6496	0.0895062	0.133995	0.483727				0.292347	57.5233	51.7291	68.0365				2.2		0.292348	66.8503	70.8276	72.7289
		60	2	1		79.4112	79.7327	0.0551299	0.0908367	0.510956				0.321582	35.4306	35.0677	71.8663				2.3		0.250133	70.3439	81.3923
		60	2	1		84.5565	84.8586	0.0438714	0.0960818	0.570874				0.302092	28.195	37.0926	80.2938				2.4		0.341	96.636	72.9919
		60	2	2		86.5152	86.7783	0.0599396	0.109596	0.534593				0.263112	38.5217	42.3096	75.191				2.5
		60	2	2		136.01	136.409	0.147362	0.201834	0.67447				0.39954	94.7059	77.9185	94.8647
		60	2	2		137.228	137.52	0.1556	0.201326	0.639419				0.29235	100	77.7224	89.9347
		60	2	1		138.085	138.397	0.153596	0.189922	0.710981				0.31184	98.7125	73.3196	100
		60	2	1		139.849	140.151	0.0562461	0.106876	0.565705				0.30209	36.1479	41.2595	79.5669
		60	2	1		198.104	198.387	0.0683904	0.148103	0.46362				0.2826	43.9527	57.1753	65.2084
		60	2	2		198.455	198.757	0.121997	0.259033	0.467893				0.30209	78.4046	100	65.8095
		60	2	1		201.096	201.388	0.0929415	0.141766	0.435329				0.29235	59.7311	54.7292	61.2294
		60	2.1	1	8	294.452	294.783	0.0729483	0.166075	0.567597				0.33133	46.882	64.1136	79.8329
		60	2.1	1		365.102	365.395	0.0972616	0.158471	0.54782				0.29235	62.5075	61.178	77.0513
		60	2.1	1		366.106	366.34	0.0999426	0.162742	0.536148				0.23387	64.2306	62.8267	75.4096
		60	2.1	2		367.129	367.334	0.0908504	0.169936	0.517525				0.20464	58.3873	65.6042	72.7902
		60	2.1	2		370.277	370.559	0.124197	0.155461	0.604852				0.2826	79.8184	60.0158	85.0729
		60	2.1	1		440.849	441.112	0.100578	0.17836	0.673497				0.26311	64.6391	68.8561	94.7278
		60	2.1	1		441.902	442.175	0.0991463	0.162716	0.651188				0.27286	63.7188	62.8168	91.5901
		60	2.1	2		442.954	443.227	0.107002	0.190085	0.650763				0.27285	68.7675	73.3827	91.5302
		60	2.2	2		548.326	548.608	0.107457	0.182623	0.597868				0.2826	69.0599	70.502	84.0906
		60	2.2	1		551.181	551.503	0.0864318	0.173948	0.403064				0.32159	55.5475	67.1531	56.6913
		60	2.2	1		624.453	624.736	0.116464	0.214277	0.476899				0.2826	74.8484	82.7219	67.0763
		60	2.2	1		690.942	691.225	0.105723	0.163018	0.590523				0.2826	67.9454	62.9336	83.0574
		60	2.3	2	3	1291.93	1292.19	0.0991972	0.240676					0.2631	63.7515	92.9134
		60	2.3	2		1292.51	1292.76	0.0989227	0.215656					0.2436	63.5751	83.2544
		60	2.3	2		1414.07	1414.32	0.130245	0.176166					0.2437	83.705	68.0091
		60	2.4	2	1	1790.27	1790.61	0.150365	0.189073					0.341	96.636	72.9919
	Vagotomy	63	2	2	3	89.1748	89.5269	0.0657831	0.171623	0.626873				0.352025	100	100	100			63	2		0.352022	85.5873	73.8902	83.4699
		63	2	2		208.539	208.891	0.0572612	0.117336	0.474257				0.35202	87.0455	68.3684	75.6543				2.1		0.323863	94.9585	89.4454	97.6664
		63	2	2		272.551	272.903	0.0458616	0.0914788	0.46862				0.35202	69.7163	53.3022	74.7552				2.2		0.38957	93.6176	79.6239	101.96
		63	2.1	2	3	380.637	380.961	0.0499279	0.127761	0.561427				0.32386	75.8978	74.4429	89.56				2.3		0.3802	134.261	107.501
		63	2.1	2		381.806	382.087	0.0563721	0.143514	0.627021				0.28162	85.6939	83.6219	100.024				2.4
		63	2.1	2		436.454	436.82	0.0811	0.189251	0.648284				0.36611	123.284	110.271	103.415				2.5		0.3098	115.945	91.0555
		63	2.2	2		571.828	572.195	0.0743898	0.148088	0.580504				0.3661	113.083	86.2869	92.6031
		63	2.2	2		647.331	647.725	0.0447101	0.0934059	0.697821				0.39427	67.9659	54.4251	111.318
		63	2.2	2		725.058	725.466	0.0656538	0.168465	0.68213				0.40834	99.8034	98.1598
		63	2.3	2	1	1438.86	1439.24	0.0883213	0.184497					0.3802	134.261	107.501
		63	2.5	2		1944.96	1945.27	0.076272	0.156272					0.3098	115.945	91.0555
	Vagotomy	65	2	2	4	186.183	186.554	0.169484	0.104351	0.346823				0.37107	88.1998	94.5867	98.7985			65	2		0.327585	85.2357	84.0382	93.5315
		65	2	2		187.83	188.178	0.16794	0.110324	0.35104				0.34788	87.3964	100	100				2.1		0.31599	91.0481	93.235	85.0769
		65	2	2		189.233	189.511	0.192159	0.0854448	0.293612				0.2783	100	77.4493	83.6405				2.2		0.32235	101.093	93.4626	41.9699
		65	2	2		192.051	192.364	0.12557	0.0707362	0.321859				0.31309	65.3468	64.117	91.6872				2.3
		65	2.1	2	4	302.896	303.162	0.182301	0.0942662	0.302494				0.2667	94.87	85.4452	86.1708				2.4		0.3525	236.668	237.995
		65	2.1	2		361.084	361.466	0.187918	0.117333	0.294757				0.38267	97.7929	106.353	83.9666				2.5		0.217	118.752	99.0779
		65	2.1	2		417.417	417.695	0.177243	0.139661	0.301154				0.27831	92.2378	126.592	85.789
		65	2.1	2		420.872	421.208	0.152366	0.0601805	0.296213				0.33628	79.2917	54.5491	84.3814
		65	2.2	2		496.456	496.835	0.200262	0.103648	0.148702				0.37959	104.217	93.9486	42.3603
		65	2.2	2		497.838	498.137	0.179639	0.0914152	0.1701				0.29825	93.4847	82.861	48.4561
		65	2.2	2		620.373	620.662	0.202875	0.114271	0.123192				0.28921	105.576	103.578	35.0933
		65	2.4	2	2	1405.84	1406.26	0.618713	0.382576					0.4157	321.979	346.776
		65	2.4	2		1522.84	1523.13	0.290845	0.142554					0.2893	151.357	129.214
		65	2.5	1		1793.43	1793.65	0.228192	0.109306					0.217	118.752	99.0779
	Vagotomy	58	2	1	15	204.972	205.3	0.113988	0.0949855	0.205425	0.0874827			0.3276	75.1372	73.5511	83.3724	91.3478		58	2		0.235924	69.3499	79.0909	67.1264	84.0682
		58	2	1		206.336	206.579	0.0857194	0.0778248	0.162062	0.0841729			0.24305	56.5036	60.2628	65.7732	87.8918			2.1		0.274044	98.7467	100.764	89.8344	113.087
		58	2	1		269.869	270.091	0.120288	0.124933	0.181366	0.0795204			0.22192	79.2903	96.7404	73.6079	83.0337			2.2		0.196413	89.8888	89.5414	63.7987	91.2734
		58	2	2		271.116	271.338	0.132588	0.114995	0.195114	0.0806397			0.22192	87.3982	89.0451	79.1874	84.2025			2.3		0.225586	114.334	126.717		60.8536
		58	2	2		272.733	272.955	0.120077	0.108329	0.150912	0.0677797			0.22192	79.151	83.8836	61.2479	70.7743			2.4		0.226836	128.706	118.825		88.195
		58	2	2		274.635	274.894	0.110016	0.109333	0.178285	0.0759979			0.25892	72.5193	84.6605	72.3574	79.3556			2.5		0.207715	114.382	103.011		68.6093
		58	2	2		276.5	276.717	0.11128	0.109977	0.13528	0.0866186			0.21664	73.3525	85.1592	54.9037	90.4455
		58	2	1		330.956	331.178	0.151706	0.129142	0.246395	0.0891131			0.22193	100	100	100	93.0503
		58	2	1		332.05	332.267	0.0923213	0.107169	0.173627	0.0957688			0.21664	60.8554	82.9848	70.467	100
		58	2	2		334.745	335.009	0.113003	0.0906771	0.16166	0.0860453			0.2642	74.4882	70.2149	65.61	89.8469
		58	2	2		338.116	338.322	0.0760969	0.0992902	0.153063	0.066981			0.20607	50.1607	76.8843	62.1211	69.9403
		58	2	2		340.774	340.979	0.0853109	0.0806246	0.121936	0.0651493			0.205	56.2343	62.4308	49.4882	68.0277
		58	2	1		344.74	344.972	0.0968627	0.104324	0.137233	0.0813546			0.23174	63.8489	80.7825	55.6964	84.949
		58	2	1		347.646	347.896	0.0641208	0.0801492	0.12581	0.085131			0.24957	42.2665	62.0627	51.0603	88.8922
		58	2	1		350.703	350.935	0.104741	0.100345	0.152773	0.0759122			0.23174	69.042	77.701	62.0033	79.2661
		58	2.1	1	18	414.325	414.557	0.18559	0.165001	0.208461	0.0983281			0.23174	122.335	127.767	84.6042	102.672
		58	2.1	1		416.33	416.616	0.127761	0.144362	0.305237	0.100653			0.28522	84.2164	111.785	123.881	105.1
		58	2.1	1		424.781	425.191	0.10091	0.0785417	0.240312	0.224737			0.41001	66.5166	60.8179	97.5314	234.667
		58	2.1	1		434.087	434.568	0.117074	0.0902239	0.256126	0.218645			0.48131	77.1715	69.8639	103.95	228.305
		58	2.1	2		440.899	441.184	0.148608	0.146001	0.213513	0.079655			0.28463	97.9576	113.055	86.6549	83.1742
		58	2.1	2		444.81	445.045	0.136446	0.121649	0.213236	0.0909613			0.23513	89.9408	94.1979	86.5425	94.9801
		58	2.1	1		479.071	479.292	0.123157	0.115746	0.23638	0.109198			0.22094	81.181	89.6268	95.9354	114.023
		58	2.1	1		479.658	479.848	0.136984	0.148666	0.206193	0.107144			0.18938	90.2954	115.118	83.6839	111.877
		58	2.1	2		480.359	480.567	0.119297	0.122265	0.179707	0.100014			0.20831	78.6367	94.675	72.9346	104.433
		58	2.1	2		481.533	481.723	0.104597	0.0832463	0.157461	0.0959441			0.18937	68.9474	64.4609	63.9058	100.183
		58	2.1	1		483.036	483.238	0.132161	0.0950464	0.14804	0.089861			0.202	87.1162	73.5982	60.0823	93.8312
		58	2.1	2		484.835	485.011	0.133724	0.113745	0.135536	0.0650338			0.17675	88.1469	88.0772	55.0076	67.9071
		58	2.1	1		551.041	551.344	0.149411	0.139998	0.181773	0.0855882			0.303	98.4872	108.406	73.7731	89.3695
		58	2.1	1		552.107	552.429	0.228396	0.199142	0.281681	0.0998633			0.32194	150.552	154.203	114.321	104.275
		58	2.1	2		553.932	554.235	0.244626	0.19702	0.276272	0.111151			0.30301	161.25	152.56	112.126	116.061
		58	2.1	1		555.731	556.053	0.192146	0.15912	0.276382	0.0923346			0.32194	126.657	123.213	112.17	96.4141
		58	2.1	2		557.435	557.732	0.177318	0.114339	0.250727	0.0973974			0.29669	116.883	88.5371	101.758	101.7
		58	2.1	2		559.354	559.626	0.138282	0.108207	0.217217	0.0829311			0.27143	91.1514	83.7888	88.1579	86.5951
		58	2.2	1		618.383	618.572	0.131847	0.137745	0.201474	0.0991319			0.18938	86.9092	106.661	81.7687	103.512
		58	2.2	2		619.437	619.658	0.164789	0.14495	0.190569	0.094819			0.22094	108.624	112.241	77.3431	99.0082
		58	2.2	1		620.744	620.958	0.149308	0.138267	0.173738	0.0957625			0.21463	98.4195	107.066	70.5118	99.9934
		58	2.2	2		622.095	622.303	0.113906	0.117667	0.113201	0.0819755			0.20832	75.0835	91.114	45.9428	85.5973
		58	2.2	2		623.483	623.683	0.117871	0.109291	0.127161	0.0879551			0.1995	77.6971	84.6281	51.6085	91.841
		58	2.2	1		625.289	625.491	0.128419	0.12673	0.114273	0.0745173			0.20121	84.65	98.1324	46.3778	77.8096
		58	2.2	1		682.088	682.277	0.104934	0.0925483	0.169408	0.0974227			0.18948	69.1691	71.6638	68.7545	101.727
		58	2.2	1		682.7	682.936	0.165784	0.108218	0.179442	0.100213			0.23685	109.28	83.7972	72.8272	104.64
		58	2.2	2		683.371	683.576	0.129443	0.0786063	0.154286	0.0897506			0.20528	85.3249	60.868	62.6173	93.7159
		58	2.2	1		684.054	684.255	0.133622	0.0984446	0.154619	0.0783972			0.20132	88.0792	76.2295	62.7524	81.8609
		58	2.2	2		684.78	684.954	0.136891	0.0769101	0.122492	0.0743593			0.17369	90.2343	59.5545	49.7137	77.6445
		58	2.2	2		685.487	685.652	0.141949	0.068136	0.138607	0.0796093			0.1658	93.5683	52.7604	56.2539	83.1265
		58	2.2	1		748.546	748.727	0.158197	0.123574	0.178415	0.0834555			0.18159	104.279	95.6885	72.4102	87.1427
		58	2.2	1		749.189	749.398	0.159991	0.149665	0.217617	0.0935575			0.20922	105.461	115.892	88.3203	97.6909
		58	2.2	1		749.829	750.038	0.130361	0.139736	0.156495	0.0960996			0.20923	85.9298	108.203	63.5138	100.345
		58	2.2	2		750.591	750.776	0.150844	0.145676	0.170362	0.0815749			0.18554	99.4315	112.802	69.1417	85.179
		58	2.2	2		751.36	751.534	0.124606	0.110297	0.154494	0.0826054			0.1737	82.1365	85.4076	62.7017	86.255
		58	2.2	2		752.11	752.28	0.111842	0.114985	0.11289	0.0822003			0.16975	73.7227	89.0378	45.8167	85.832
		58	2.3	1	14	1411	1411.23	0.151007	0.144188		0.0581483			0.2329	99.539	111.65		60.7173
		58	2.3	1		1411.44	1411.68	0.213952	0.18144		0.050064			0.2329	141.03	140.496		52.2759
		58	2.3	1		1412.03	1412.26	0.174338	0.204693		0.0533871			0.229	114.918	158.502		55.7458
		58	2.3	1		1413.11	1413.37	0.194966	0.163252		0.0620536			0.2684	128.515	126.413		64.7952
		58	2.3	1		1413.92	1414.18	0.167342	0.167626		0.0728139			0.2527	110.307	129.799		76.0309
		58	2.3	1		1480.12	1480.34	0.148855	0.117574		0.054243			0.2171	98.1208	91.0423		56.6395
		58	2.3	1		1480.58	1480.79	0.209279	0.178933		0.0665353			0.2132	137.95	138.555		69.4749
		58	2.3	1		1481.15	1481.34	0.141714	0.148672		0.0558709			0.1856	93.4135	115.123		58.3393
		58	2.3	1		1481.79	1482	0.155143	0.168179		0.0495714			0.2092	102.265	130.228		51.7615
		58	2.3	2		1482.5	1482.72	0.163156	0.163972		0.0518983			0.2211	107.547	126.97		54.1912
		58	2.3	2		1483.31	1483.56	0.165312	0.136022		0.0676699			0.2447	108.969	105.327		70.6596
		58	2.3	1		1560.75	1560.95	0.171645	0.171038		0.055455			0.1974	113.143	132.441		57.9051
		58	2.3	1		1561.28	1561.5	0.204231	0.181975		0.0566969			0.229	134.623	140.91		59.2018
		58	2.3	2		1562.03	1562.25	0.167377	0.163479		0.0614955			0.225	110.33	126.588		64.2124
		58	2.4	2	11	1714.81	1715.02	0.182401	0.158593		0.107671			0.2093	120.233	122.805		112.428
		58	2.4	2		1717.01	1717.26	0.212306	0.145631		0.0933029			0.2487	139.945	112.768		97.4251
		58	2.4	2		1719.3	1719.54	0.222795	0.179623		0.0921765			0.2369	146.86	139.089		96.249
		58	2.4	1		1773.97	1774.21	0.19815	0.1273		0.0914756			0.2369	130.614	98.5737		95.5171
		58	2.4	2		1775.08	1775.33	0.183784	0.157003		0.0825851			0.2487	121.145	121.574		86.2338
		58	2.4	2		1777.33	1777.56	0.217025	0.166517		0.0651754			0.229	143.056	128.941		68.0549
		58	2.4	2		1779.52	1779.78	0.235707	0.207086		0.112314			0.2606	155.371	160.355		117.276
		58	2.4	2		1833.08	1833.33	0.110591	0.0996502		0.0487593			0.2408	72.8981	77.1631		50.9136
		58	2.4	2		1833.91	1834.08	0.176608	0.12498		0.0805794			0.1698	116.414	96.7767		84.1395
		58	2.4	2		1834.48	1834.68	0.219153	0.17245		0.0698959			0.2013	144.459	133.535		72.984
		58	2.4	2		1835.1	1835.31	0.189289	0.149154		0.0851615			0.2132	124.773	115.496		88.924
		58	2.5	2		1953.17	1953.34	0.185095	0.112534		0.0948184			0.1737	122.009	87.1392		99.0076
		58	2.5	2		1953.85	1954.04	0.170727	0.137668		0.071127			0.1974	112.538	106.602		74.2694
		58	2.5	1		1956.04	1956.27	0.219044	0.174456		0.0687759			0.229	144.387	135.089		71.8145
		58	2.5	1		1958.26	1958.48	0.203581	0.154431		0.0655722			0.2211	134.194	119.582		68.4692
		58	2.5	1		2014.02	2014.21	0.118758	0.0792041		0.0729383			0.1974	78.2818	61.3308		76.1608
		58	2.5	2		2014.71	2014.89	0.168081	0.105096		0.0500082			0.1856	110.794	81.3798		52.2176
		58	2.5	1		2015.42	2015.58	0.195583	0.14791		0.0546925			0.1618	128.922	114.533		57.1089
		58	2.5	1		2072.16	2072.38	0.150824	0.110607		0.0450591			0.2211	99.4188	85.6476		47.0499
		58	2.5	1		2072.68	2072.9	0.181673	0.161677		0.0658839			0.2171	119.753	125.193		68.7948
		58	2.5	2		2073.39	2073.59	0.144072	0.136095		0.0515865			0.1974	94.9681	105.383		53.8657
		58	2.5	2		2074.22	2074.44	0.170236	0.126371		0.0775274			0.2211	112.214	97.8541		80.9527
		58	2.5	2		2075.52	2075.76	0.184999	0.129952		0.0744735			0.2408	121.946	100.627		77.7639
		58	2.5	2		2077.01	2077.25	0.163137	0.153401		0.061719			0.2368	107.535	118.785		64.4458
	Vagotomy	62	2	2	1	316.543	316.768	0.101619	0.0576457	0.226736	0.0150413			0.2255	100	100	100	100		62	2		0.2255	100	100	100	100
		62	2.1	2	5	466.4	466.657	0.0282925	0.0180869	0.248565	0.0217601			0.25661	27.8417	31.376	109.628	144.669			2.1		0.259258	83.7123	87.0706	108.963	135.585
		62	2.1	2		530.015	530.272	0.104901	0.0699806	0.276123	0.0204289			0.2566	103.229	121.398	121.782	135.819			2.2		0.25653	61.4887	75.7881	131.4	109.031
		62	2.1	2		597.325	597.59	0.0971762	0.059054	0.226685	0.0173601			0.26463	95.6279	102.443	99.9773	115.416			2.3		0.337511	297.445	233.897		126.863
		62	2.1	2		597.854	598.108	0.0972613	0.0522396	0.232157	0.0221103			0.25382	95.7117	90.6218	102.391	146.997			2.4		0.36645	511.977	222.765		126.82
		62	2.1	2		598.454	598.719	0.0977075	0.0516011	0.25176	0.0203091			0.26463	96.1508	89.5142	111.037	135.023			2.5		0.32665	571.233	224.859		114.408
		62	2.2	2		688.417	688.698	0.0510259	0.0220164	0.343171	0.0154363			0.28083	50.213	38.1927	151.352	102.626
		62	2.2	2		726.226	726.453	0.0651229	0.0440763	0.28988	0.01548			0.22683	64.0854	76.4607	127.849	102.917
		62	2.2	2		793.587	793.852	0.0870584	0.0822361	0.293057	0.0170092			0.26463	85.6713	142.658	129.25	113.083
		62	2.2	2		870.724	870.978	0.0467298	0.0264253	0.265617	0.017673			0.25383	45.9853	45.8409	117.148	117.497
		62	2.3	2	9	1306.21	1306.42	0.194001	0.108877		0.0171484			0.2075	190.91	188.873		114.009
		62	2.3	2		1306.67	1306.95	0.210682	0.111422		0.0132319			0.2826	207.325	193.288		87.9708
		62	2.3	2		1308.06	1308.44	0.156573	0.111262		0.0134869			0.3753	154.079	193.009		89.6659
		62	2.3	2		1309.84	1310.23	0.208755	0.144653		0.0171799			0.3885	205.429	250.934		114.219
		62	2.3	2		1498.12	1498.54	0.244948	0.174817		0.0221618			0.415	241.046	303.261		147.34
		62	2.3	2		1500.31	1500.68	0.202251	0.13569		0.0281392			0.3709	199.029	235.387		187.08
		62	2.3	2		1548.25	1548.6	0.476116	0.169219		0.0210134			0.3532	468.531	293.549		139.705
		62	2.3	2		1550.48	1550.81	0.522073	0.139074		0.0152229			0.3267	513.755	241.257		101.207
		62	2.3	2		1552.73	1553.05	0.504951	0.118469		0.0241515			0.3179	496.906	205.512		160.568
		62	2.4	2	4	1614.41	1614.73	0.495837	0.105214		0.0140717			0.3178	487.937	182.518		93.5536
		62	2.4	2		1616.27	1616.61	0.500161	0.12326		0.0273719			0.3444	492.193	213.823		181.979
		62	2.4	2		1688.38	1688.75	0.698874	0.169239		0.0202613			0.3709	687.74	293.585		134.704
		62	2.4	2		1693.04	1693.47	0.386193	0.115944		0.0145968	0.23729		0.4327	380.04	201.132		97.0447
		62	2.5	2		1793.92	1794.26	0.520502	0.131433		0.0164855			0.3355	512.209	228.001		109.602
		62	2.5	2		1874.47	1874.78	0.640461	0.12781		0.0179314	0.200459		0.3178	630.257	221.716		119.214
																													B2
	Saline	41	2	2	9	71.9634	72.1932	0.00517788	0.0923183	0.680181				0.22978	11.4806	54.0054	63.5984			41	2		0.229781	26.9935	60.7395	68.9474			41
	Pleural Inj	41	2	2		73.0185	73.2343	0.0044667	0.071275	0.529064				0.215712	9.90373	41.6953	49.4686				2.1		0.200304	15.962	50.3504	67.9105			42
		41	2	2		73.722	73.9283	0.00824288	0.0963478	0.454828				0.206333	18.2764	56.3627	42.5274				2.3		0.495367	11.3974	45.5998	80.2228
		41	2	2		75.3726	75.5743	0.00682177	0.093475	0.512287				0.201644	15.1255	54.682	47.8999				2.4		0.249413	23.3062	71.0116	71.4574			avg
		41	2	2		78.8428	79.0913	0.0054593	0.0596938	0.544299				0.248538	12.1046	34.9204	50.8931												ttest
		41	2	2		156.021	156.265	0.0451012	0.170943	0.95817				0.24385	100	100	89.5909
		41	2	2		156.527	156.734	0.0149774	0.143949	1.01425				0.20634	33.2084	84.2087	94.8343
		41	2	2		157.184	157.414	0.0115904	0.136389	0.873922				0.22978	25.6986	79.7866	81.7136
		41	2	2		245.907	246.193	0.007732	0.0700775	1.06949				0.28605	17.1437	40.9947	100
		41	2.1	2	7	427.518	427.748	0.00667029	0.0630838	0.69464				0.22978	14.7896	36.9035	64.9504
		41	2.1	2		428.034	428.249	0.00748915	0.0856634	0.831575				0.21571	16.6052	50.1123	77.754
		41	2.1	2		428.601	428.798	0.00657693	0.0950862	0.620738				0.19695	14.5826	55.6246	58.0403
		41	2.1	2		429.164	429.333	0.00864118	0.0902849	0.525892				0.16882	19.1595	52.8159	49.1721
		41	2.1	2		429.731	429.891	0.00855961	0.0919643	0.543387				0.15944	18.9787	53.7983	50.8078
		41	2.1	2		501.91	502.103	0.0065112	0.10118	0.928975				0.19227	14.4369	59.1897	86.8612
		41	2.1	2		503.158	503.397	0.00594513	0.0752297	0.938887				0.23916	13.1818	44.0087	87.788
		41	2.3	2	3	1774.35	1775.44	0.00638312	0.0963791	1.12935				1.0842	14.1529	56.3809	105.597
		41	2.3	2		1850.78	1850.97	0.00412499	0.0713435	0.780313				0.1914	9.14607	41.7353	72.961
		41	2.3	2		1851.4	1851.61	0.00491303	0.066126	0.664269				0.2105	10.8934	38.6832	62.1106
		41	2.4	2	8	2052.38	2052.65	0.0126396	0.121483	0.720009				0.2679	28.025	71.0666	67.3224
		41	2.4	1		2053.65	2053.9	0.010017	0.120985	0.976868				0.2536	22.21	70.7751	91.3393
		41	2.4	2		2054.74	2054.97	0.0108034	0.117262	0.69961				0.2345	23.9538	68.5973	65.415
		41	2.4	2		2124.86	2125.1	0.011284	0.137477	0.874218				0.244	25.0194	80.4229	81.7413
		41	2.4	2		2125.38	2125.62	0.00967294	0.140795	0.798858				0.2488	21.4472	82.3636	74.6949
		41	2.4	2		2125.99	2126.22	0.00972641	0.11526	0.590619				0.2297	21.5658	67.4259	55.2241
		41	2.4	2		2205.92	2206.16	0.0110905	0.130754	0.663407				0.2345	24.5902	76.4898	62.03
		41	2.4	2		2208.31	2208.59	0.00885719	0.087098	0.790267				0.2823	19.6385	50.9516	73.8917
	Saline	42	2	2	13	87.4888	87.6861	0.00183482	0.0130882	0.0288533				0.197349	50.5413	69.3277	85.3209			42	2		0.196436	50.8661	78.9568	83.0733
	Pleural Inj	42	2	2		88.444	88.6413	0.00154568	0.01454	0.0332059				0.197349	42.5766	77.0176	98.1918				2.1		0.196363	91.0863	115.375	126.787
		42	2	2		89.5017	89.7228	0.00185128	0.0158885	0.0236084				0.221031	50.9945	84.1609	69.8113				2.3		0.217447	39.2624	76.5878	119.007
		42	2	2		167.38	167.593	0.00179887	0.0171111	0.0336349				0.21313	49.551	90.6368	99.4604				2.4		0.200238	48.3611	67.6602	104.454
		42	2	2		168.134	168.311	0.00144635	0.00972851	0.0278993				0.17761	39.8405	51.5315	82.4998
		42	2	2		169.282	169.475	0.00157127	0.0122674	0.0247652				0.1934	43.2816	64.9799	73.2321
		42	2	1		170.439	170.624	0.00363035	0.0136376	0.0243338				0.1855	100	72.2376	71.9565
		42	2	1		172.337	172.538	0.0012934	0.018236	0.0338174				0.2013	35.6274	96.5952	100
		42	2	1		173.663	173.868	0.00141588	0.0152747	0.029045				0.20524	39.0013	80.9092	85.8877
		42	2	2		229.912	230.109	0.00163526	0.01412	0.0233545				0.19735	45.0441	74.7928	69.0606
		42	2	1		230.512	230.677	0.00176231	0.0171634	0.0273575				0.16577	48.5439	90.9141	80.8978
		42	2	1		231.617	231.81	0.00227388	0.0188787	0.028863				0.1934	62.6353	100	85.3495
		42	2	2		232.742	232.947	0.00194665	0.0138448	0.0264737				0.20524	53.6215	73.3355	78.2843
		42	2.1	1	16	415.795	415.972	0.00272512	0.0157768	0.0221987				0.17762	75.065	83.5692	65.6427
		42	2.1	1		416.205	416.391	0.0029122	0.0176191	0.0421971				0.18551	80.2182	93.3274	124.779
		42	2.1	1		416.635	416.801	0.00342895	0.0210579	0.0437463				0.16577	94.4524	111.543	129.36
		42	2.1	1		417.149	417.326	0.00283481	0.0186919	0.0526681				0.17761	78.0864	99.0102	155.742
		42	2.1	2		417.883	418.06	0.00261939	0.012653	0.0473175				0.17761	72.1527	67.0224	139.92
		42	2.1	2		418.763	418.964	0.00210722	0.0157321	0.0422002				0.2013	58.0445	83.3323	124.788
		42	2.1	2		419.955	420.172	0.002659	0.0131199	0.0456846				0.21709	73.2438	69.4954	135.092
		42	2.1	2		490.926	491.107	0.00369829	0.0349745	0.029856				0.18156	101.872	185.259	88.2859
		42	2.1	2		491.506	491.687	0.00287838	0.0226469	0.0457829				0.18156	79.2866	119.96	135.383
		42	2.1	2		492.157	492.37	0.00272025	0.0237696	0.061985				0.21314	74.9308	125.907	183.293
		42	2.1	2		493.025	493.231	0.00265626	0.0217548	0.0477094				0.20524	73.1683	115.235	141.079
		42	2.1	2		494.095	494.308	0.00224128	0.0152113	0.0424295				0.21314	61.7373	80.5739	125.466
		42	2.1	1		572.967	573.161	0.00576651	0.0355537	0.0363762				0.1934	158.842	188.327	107.566
		42	2.1	2		573.453	573.682	0.00592372	0.0298773	0.0454047				0.22893	163.172	158.259	134.264
		42	2.1	1		574.108	574.309	0.0035106	0.0263246	0.0421241				0.2013	96.7016	139.441	124.563
		42	2.1	1		574.98	575.201	0.00422601	0.0237386	0.0383359				0.22103	116.408	125.742	113.362
		42	2.3	2	17	2058.38	2058.6	0.00140278	0.0161901	0.0232812				0.2149	38.6404	85.7585	68.844
		42	2.3	2		2058.92	2059.14	0.00164897	0.0148175	0.0418941				0.2149	45.4217	78.4878	123.883
		42	2.3	2		2059.36	2059.58	0.00153593	0.0161889	0.0363551				0.2197	42.308	85.7521	107.504
		42	2.3	2		2060.01	2060.24	0.00145701	0.0139775	0.0391162				0.234	40.1343	74.0384	115.669
		42	2.3	2		2060.68	2060.94	0.0017425	0.0195778	0.0435556				0.2579	47.9983	103.703	128.796
		42	2.3	2		2061.57	2061.82	0.00135098	0.0179621	0.0507045				0.2484	37.2136	95.1443	149.936
		42	2.3	2		2062.71	2062.95	0.00142807	0.0158563	0.0494122				0.2341	39.337	83.99	146.115
		42	2.3	2		2125.84	2126.04	0.00142533	0.0142572	0.031726				0.2006	39.2614	75.5199	93.8155
		42	2.3	2		2126.28	2126.48	0.001677	0.016783	0.0451				0.2054	46.1939	88.8989	133.363
		42	2.3	2		2126.68	2126.88	0.00137048	0.0186779	0.0381409				0.2006	37.7507	98.936	112.785
		42	2.3	2		2127.23	2127.44	0.00124251	0.0149901	0.0552812				0.2101	34.2258	79.4019	163.47
		42	2.3	2		2127.82	2127.99	0.00148291	0.013857	0.0409928				0.1767	40.8477	73.4	121.218
		42	2.3	2		2128.49	2128.71	0.00107646	0.00754937	0.0368688				0.2197	29.6517	39.9887	109.023
		42	2.3	2		2129.27	2129.51	0.00137018	0.0091755	0.041948				0.2436	37.7423	48.6023	124.043
		42	2.3	2		2130.12	2130.35	0.00112673	0.00788507	0.0422271				0.2244	31.0365	41.7669	124.868
		42	2.3	2		2194.27	2194.47	0.00104904	0.0109371	0.0295757				0.2006	28.8963	57.9333	87.4569
		42	2.3	2		2194.71	2194.9	0.00184427	0.0171175	0.0379873				0.191	50.8015	90.6706	112.331
		42	2.4	2	13	2335.08	2335.27	0.00130071	0.013231	0.027749				0.1958	35.8288	70.0838	82.0553
		42	2.4	2		2335.6	2335.79	0.00127268	0.0103841	0.0381107				0.1958	35.0567	55.004	112.695
		42	2.4	2		2336.26	2336.48	0.00126841	0.00781689	0.0368085				0.2197	34.9392	41.4058	108.845
		42	2.4	2		2337.11	2337.33	0.000959764	0.00785067	0.0290828				0.2245	26.4373	41.5847	85.9996
		42	2.4	2		2396.86	2397.04	0.00206852	0.0215871	0.0469693				0.1863	56.9786	114.346	138.891
		42	2.4	2		2397.37	2397.56	0.0019439	0.0142624	0.0422338				0.1911	53.5459	75.5473	124.888
		42	2.4	2		2397.85	2398.05	0.00184092	0.0134988	0.0383017				0.2006	50.7092	71.5025	113.26
		42	2.4	2		2398.4	2398.59	0.00251671	0.0177067	0.0411245				0.1958	69.3244	93.7917	121.607
		42	2.4	2		2399.01	2399.23	0.00187565	0.012653	0.0388418				0.2245	51.666	67.0224	114.857
		42	2.4	2		2502.14	2502.31	0.00324796	0.0181839	0.033182				0.1767	89.4671	96.3195	98.1212
		42	2.4	2		2502.69	2502.91	0.00141009	0.0117482	0.0341828				0.2149	38.8418	62.2296	101.081
		42	2.4	2		2503.35	2503.52	0.00168827	0.00948016	0.0294194				0.172	46.5044	50.216	86.9949
		42	2.4	2		2504.3	2504.51	0.0014302	0.00765133	0.023199				0.2054	39.3957	40.5288	68.6007
																													A2
	Saline	82	2	1	6	130.977	131.245	0.138194	0.111447	0.607942				0.26801	67.5701	77.474	96.1946			82	2		0.254045	80.9821	90.2946	91.5359			82
	Nebulize	82	2	1		132.147	132.391	0.169808	0.14385	0.540812				0.24455	83.0279	100	85.5727				2.1		0.25125	211.445	243.82	91.0864			88
		82	2	1		133.915	134.17	0.204519	0.132179	0.584651				0.25461	100	91.8861	92.5092				2.3		0.2504	91.2052	248.956	78.2523
		82	2	2		135.898	136.146	0.188652	0.136066	0.532278				0.2479	92.2416	94.5889	84.2223												avg
		82	2	2		137.774	138.029	0.166623	0.116726	0.631992				0.2546	81.4707	81.1443	100												ttest
		82	2	2		324.393	324.647	0.125948	0.139066	0.57332				0.2546	61.5822	96.6742	90.7164
		82	2.1	2	2	411.38	411.628	0.253749	0.300678	0.572841				0.2479	124.071	209.021	90.6406
		82	2.1	2		477.236	477.49	0.611144	0.400794	0.578476				0.2546	298.819	278.619	91.5321
		82	2.3	1	2	3003.24	3003.5	0.228002	0.479974	0.490922				0.26	111.482	333.662	77.6785
		82	2.3	2		3004.11	3004.36	0.145062	0.236274	0.498175				0.2408	70.9284	164.25	78.8261
	Saline	88	2	2	2	186.413	186.862	0.507493	1.0607	0.372088				0.44868	65.0115	68.2575	100			88	2		0.602915	82.5057	84.1287	90.4513
	Nebulize	88	2	2		192.021	192.779	0.78062	1.55397	0.301029				0.75715	100	100	80.9026				2.1		0.476725	77.6063	85.2331	86.7155
		88	2.1	2	2	322.532	322.966	0.488635	1.02805	0.302479				0.43466	62.5957	66.1563	81.2922				2.3		0.3766	118.854	98.3643	101.8
		88	2.1	2		328.575	329.093	0.722986	1.62095	0.342838				0.51879	92.6169	104.31	92.1389				2.4		0.1879	22.3842	23.577	61.3705
		88	2.3	2	1	2671.9	2672.28	0.927801	1.52855	0.378787				0.3766	118.854	98.3643	101.8
		88	2.4	2	1	2859.97	2860.15	0.174735	0.36638	0.228352				0.1879	22.3842	23.577	61.3705
